# Supplementary material for: Metabolite profiling and adaptation mechanisms of Aspergillus cristatus under pH stress
Source: Front Microbiol. 2025 Apr 1;16:1576132. doi: 10.3389/fmicb.2025.1576132 (PMC11998282; doi:10.3389/fmicb.2025.1576132)
Supplement: Supplementary file 1 [file Table_1.XLSX]

## Sheet: Table S1
Table S1 List of identificated substances for three different samples of Aspergillus cristatus
ID	Name	Formula	Molecular Weight	RT [min]	m/z	mzCloud_Results	mzVault_Results	MassList_Results	Class_I	Class_II	Class_III	Class_IV	pos_pH4-1	pos_pH4-2	pos_pH4-3	pos_pH4-4	pos_pH4-5	pos_pH4-6	pos_pH6-1	pos_pH6-2	pos_pH6-3	pos_pH6-4	pos_pH6-5	pos_pH6-6	pos_pH8-1	pos_pH8-2	pos_pH8-3	pos_pH8-4	pos_pH8-5	pos_pH8-6	pos_QC1	pos_QC2	pos_QC3
Com_13_pos	Choline	C5 H13 N O	103.1	1.285	104.107	Full match	Full match	No results	Organic nitrogen compounds	Organonitrogen compounds	Quaternary ammonium salts	Cholines	1.21293e+10	1.03708e+10	1.02994e+10	1.02774e+10	1.09253e+10	1.12802e+10	9.03218e+09	8.99301e+09	9.11068e+09	8.83346e+09	8.30091e+09	9.42764e+09	1.11801e+10	1.14335e+10	1.05479e+10	1.02889e+10	1.0312e+10	1.07426e+10	9.52656e+09	9.91939e+09	1.05067e+10
Com_14_pos	Betaine	C5 H11 N O2	117.079	1.332	118.086	Full match	Full match	Full match	Organic acids and derivatives	Carboxylic acids and derivatives	Amino acids, peptides, and analogues	Alpha amino acids	1.01307e+10	1.21351e+10	1.02125e+10	9.79087e+09	1.49519e+10	1.17776e+10	4.54493e+09	5.84028e+09	5.34993e+09	5.89822e+09	5.01897e+09	6.04547e+09	5.25889e+09	4.9009e+09	4.85087e+09	5.77239e+09	5.61364e+09	5.64948e+09	7.19254e+09	7.45512e+09	7.99452e+09
Com_41_pos	Leucine	C6 H13 N O2	131.095	3.423	132.102	Full match	Full match	Full match	Organic acids and derivatives	Carboxylic acids and derivatives	Amino acids, peptides, and analogues	Leucine and derivatives	5.3448e+09	3.04437e+09	3.71715e+09	3.61662e+09	2.00714e+09	4.19401e+09	5.47533e+09	5.64144e+09	4.50438e+09	4.72209e+09	4.7128e+09	4.79154e+09	5.01282e+09	4.90757e+09	4.91755e+09	4.13326e+09	4.64807e+09	4.58224e+09	4.73722e+09	4.50516e+09	4.34154e+09
Com_43_pos	Nicotinamide	C6 H6 N2 O	122.048	1.981	123.055	Full match	Full match	Full match	Organoheterocyclic compounds	Pyridines and derivatives	Pyridinecarboxylic acids and derivatives	Nicotinamides	4.19247e+09	3.37628e+09	3.7279e+09	3.68493e+09	3.25405e+09	3.59349e+09	5.0952e+09	4.36337e+09	5.32909e+09	5.11311e+09	5.10987e+09	3.72658e+09	5.50282e+09	6.1493e+09	6.10923e+09	6.26506e+09	6.39308e+09	6.0038e+09	4.55537e+09	4.86069e+09	4.97884e+09
Com_49_pos	Agmatine	C5 H14 N4	130.122	1.154	131.129	Full match	Full match	No results	Organic nitrogen compounds	Organonitrogen compounds	Guanidines	Guanidines	2.54114e+09	2.29751e+09	2.38717e+09	2.09318e+09	1.89088e+09	2.71033e+09	4.44275e+09	4.22055e+09	4.74163e+09	4.72038e+09	4.84949e+09	3.9777e+09	5.40201e+09	5.12925e+09	5.99308e+09	5.58062e+09	6.56412e+09	5.43642e+09	4.07925e+09	4.12592e+09	4.329e+09
Com_68_pos	Nicotinic acid	C6 H5 N O2	123.032	1.874	124.039	Full match	Full match	Full match	Organoheterocyclic compounds	Pyridines and derivatives	Pyridinecarboxylic acids and derivatives	Pyridinecarboxylic acids	1.7569e+09	2.71753e+09	2.13018e+09	2.41355e+09	1.92243e+09	2.61055e+09	4.59886e+09	3.97361e+09	4.56114e+09	3.88029e+09	3.74669e+09	3.54885e+09	3.64021e+09	3.37667e+09	3.75589e+09	3.57193e+09	3.38928e+09	3.31456e+09	3.12264e+09	3.37834e+09	3.44186e+09
Com_85_pos	2-Hydroxyphenylalanine	C9 H11 N O3	181.074	2.464	182.081	Full match	Full match	Full match	Organic acids and derivatives	Carboxylic acids and derivatives	Amino acids, peptides, and analogues	Phenylalanine and derivatives	2.87194e+09	2.217e+09	2.26601e+09	2.26469e+09	1.61526e+09	2.09095e+09	2.63524e+09	2.66674e+09	2.77921e+09	2.29991e+09	2.17451e+09	2.2411e+09	2.61012e+09	2.29535e+09	2.80495e+09	2.44347e+09	2.66642e+09	2.48433e+09	2.66739e+09	2.40744e+09	2.20216e+09
Com_86_pos	2-Hydroxycinnamic acid	C9 H8 O3	164.047	2.462	182.081	Full match	Full match	Full match	Phenylpropanoids and polyketides	Cinnamic acids and derivatives	Hydroxycinnamic acids and derivatives	Hydroxycinnamic acids	2.87194e+09	2.217e+09	2.26601e+09	2.26469e+09	1.61526e+09	2.09095e+09	2.63524e+09	2.66674e+09	2.77921e+09	2.29991e+09	2.17451e+09	2.2411e+09	2.61012e+09	2.29535e+09	2.80495e+09	2.44347e+09	2.66642e+09	2.48433e+09	2.66739e+09	2.40744e+09	2.20216e+09
Com_92_pos	3,5,7-trihydroxy-2-phenyl-4H-chromen-4-one	C15 H10 O5	270.052	7.444	271.06	Full match	Full match	No results					5.21466e+08	2.03883e+09	2.24993e+09	2.19275e+09	2.41037e+09	2.02264e+09	4.12891e+08	3.02259e+09	1.42687e+09	1.70324e+09	4.39499e+08	1.52288e+09	1.26458e+09	1.17658e+09	1.10844e+09	1.33588e+09	1.202e+09	1.17406e+09	1.63345e+09	1.58907e+09	1.50221e+09
Com_96_pos	D-(+)-Proline	C5 H9 N O2	115.063	1.415	116.071	Full match	Full match	Full match	Organic acids and derivatives	Carboxylic acids and derivatives	Amino acids, peptides, and analogues	Proline and derivatives	2.37972e+09	1.85102e+09	2.09625e+09	2.23198e+09	1.39801e+09	2.01719e+09	2.50533e+09	2.31728e+09	2.39446e+09	2.13425e+09	2.0401e+09	1.98564e+09	2.74863e+09	2.69355e+09	2.8406e+09	2.69993e+09	2.76666e+09	2.63224e+09	2.29252e+09	2.28374e+09	2.26227e+09
Com_119_pos	Acetyl-L-carnitine	C9 H17 N O4	203.115	1.72	204.123	Full match	Full match	Full match	Lipids and lipid-like molecules	Fatty Acyls	Fatty acid esters	Acyl carnitines	1.83764e+09	2.05532e+09	1.50956e+09	1.86879e+09	1.56203e+09	1.58498e+09	1.73298e+09	1.65596e+09	9.90216e+08	1.56863e+09	1.74771e+09	1.68841e+09	1.10947e+09	2.09802e+09	2.08401e+09	1.87262e+09	1.05878e+09	1.98211e+09	1.92031e+09	1.78193e+09	1.75795e+09
Com_180_pos	DL-Carnitine	C7 H15 N O3	161.105	1.32	162.112	Full match	Full match	Full match	Organic nitrogen compounds	Organonitrogen compounds	Quaternary ammonium salts	Carnitines	1.38092e+09	1.11597e+09	1.2296e+09	1.09382e+09	1.26035e+09	1.25429e+09	8.92267e+08	1.03989e+09	9.4982e+08	9.77886e+08	9.14136e+08	1.01989e+09	1.02816e+09	1.0141e+09	1.0737e+09	1.08197e+09	1.12887e+09	1.1656e+09	1.12773e+09	1.04547e+09	1.09055e+09
Com_193_pos	DL-Lysine	C6 H14 N2 O2	146.105	1.166	147.113	Full match	Full match	Full match	Organic acids and derivatives	Carboxylic acids and derivatives	Amino acids, peptides, and analogues	Alpha amino acids	1.24859e+09	9.67859e+08	9.54947e+08	9.76124e+08	6.98671e+08	1.01582e+09	1.21671e+09	1.20052e+09	1.24798e+09	1.24038e+09	1.14637e+09	1.00979e+09	8.3438e+08	9.19037e+08	1.24287e+09	1.0226e+09	1.06066e+09	1.11788e+09	1.09256e+09	1.04417e+09	1.13546e+09
Com_208_pos	N6-Acetyl-L-lysine	C8 H16 N2 O3	188.116	1.628	189.123	Full match	Full match	Full match	Organic acids and derivatives	Carboxylic acids and derivatives	Amino acids, peptides, and analogues	L-alpha-amino acids	4.70319e+08	4.99616e+08	3.89761e+08	3.91273e+08	3.53187e+08	3.89284e+08	1.19674e+09	1.13554e+09	1.19954e+09	1.01126e+09	1.0867e+09	9.61999e+08	1.25076e+09	1.24647e+09	1.22208e+09	1.10991e+09	1.15289e+09	1.18626e+09	9.92187e+08	8.76306e+08	8.37084e+08
Com_270_pos	Acetanilide	C8 H9 N O	135.068	2.477	136.076	Full match	Full match	No results	Benzenoids	Benzene and substituted derivatives	Not available	Benzene and substituted derivatives	7.86335e+08	6.25401e+08	6.4584e+08	6.5538e+08	4.78373e+08	6.29772e+08	8.05549e+08	7.93837e+08	8.43817e+08	7.15615e+08	6.72261e+08	6.96057e+08	8.39788e+08	7.14221e+08	8.76859e+08	7.73744e+08	8.36311e+08	7.83477e+08	7.26988e+08	7.46083e+08	6.83455e+08
Com_279_pos	Cytosine	C4 H5 N3 O	111.043	1.444	112.05	Full match	Full match	Full match	Organoheterocyclic compounds	Diazines	Pyrimidines and pyrimidine derivatives	Pyrimidones	4.43731e+08	3.04981e+08	3.69899e+08	4.14963e+08	3.27173e+08	3.19074e+08	7.31668e+08	8.78302e+08	8.71085e+08	8.91023e+08	7.86805e+08	6.26437e+08	3.2694e+08	2.9307e+08	2.87086e+08	3.22725e+08	2.02602e+08	3.16302e+08	5.01959e+08	5.47211e+08	5.54488e+08
Com_340_pos	N3,N4-Dimethyl-L-arginine	C8 H18 N4 O2	202.143	1.414	203.15	Full match	Full match	Full match	Organic acids and derivatives	Carboxylic acids and derivatives	Amino acids, peptides, and analogues	Arginine and derivatives	4.96379e+08	5.30703e+08	4.65896e+08	4.66105e+08	4.84758e+08	5.11976e+08	5.04859e+08	5.38054e+08	5.26182e+08	5.2292e+08	4.96835e+08	5.72245e+08	5.46543e+08	5.81187e+08	5.82341e+08	5.52255e+08	6.08887e+08	5.87154e+08	5.59088e+08	4.98141e+08	5.08929e+08
Com_420_pos	Asparagine	C4 H8 N2 O3	132.053	1.279	133.061	Full match	Full match	Full match	Organic acids and derivatives	Carboxylic acids and derivatives	Amino acids, peptides, and analogues	Asparagine and derivatives	3.98467e+08	3.13389e+08	3.36055e+08	3.14059e+08	2.4773e+08	3.38319e+08	5.31373e+08	4.60153e+08	5.12482e+08	5.52443e+08	4.53497e+08	4.0798e+08	4.40398e+08	4.14617e+08	4.45435e+08	4.91819e+08	4.53599e+08	4.38059e+08	4.36622e+08	4.09263e+08	4.15692e+08
Com_476_pos	Propionylcarnitine	C10 H19 N O4	217.131	3.404	218.138	Full match	Full match	Full match	Lipids and lipid-like molecules	Fatty Acyls	Fatty acid esters	Acyl carnitines	2.12232e+08	4.49282e+08	2.20169e+08	4.23643e+08	2.41156e+08	2.49242e+08	3.74686e+08	3.58239e+08	4.05883e+08	3.48319e+08	3.34815e+08	2.86165e+08	3.72751e+08	4.35532e+08	4.19435e+08	4.01336e+08	4.79119e+08	3.85376e+08	3.81e+08	3.47572e+08	3.27059e+08
Com_587_pos	Sorbic acid	C6 H8 O2	112.052	5.572	113.06	Full match	Full match	No results	Lipids and lipid-like molecules	Fatty Acyls	Fatty acids and conjugates	Medium-chain fatty acids	5.43738e+07	5.83698e+07	6.32603e+07	5.68588e+07	6.82484e+07	6.77664e+07	3.60997e+08	3.28946e+08	3.17611e+08	3.33492e+08	3.58225e+08	4.0173e+08	5.03775e+08	4.2559e+08	4.28171e+08	4.0215e+08	3.80047e+08	5.04814e+08	2.47174e+08	2.94129e+08	3.03298e+08
Com_659_pos	L-Ergothioneine	C9 H15 N3 O2 S	229.088	1.421	230.095	Full match	Full match	Full match	Organic acids and derivatives	Carboxylic acids and derivatives	Amino acids, peptides, and analogues	Histidine and derivatives	3.12183e+08	2.55833e+08	2.48178e+08	3.08699e+08	3.33929e+08	2.6787e+08	1.43033e+08	1.94755e+08	1.50719e+08	1.51979e+08	1.80031e+08	1.89615e+08	1.5984e+08	1.08193e+08	1.12074e+08	1.38399e+08	1.29834e+08	1.55064e+08	2.43918e+08	2.03469e+08	1.96351e+08
Com_693_pos	朽-Glutamylcysteine	C8 H14 N2 O5 S	250.062	1.933	251.069	Full match	Full match	Full match	Organic acids and derivatives	Carboxylic acids and derivatives	Amino acids, peptides, and analogues	N-acyl-alpha amino acids	2.92428e+08	1.82698e+08	2.59498e+08	2.24641e+08	1.70982e+08	2.08925e+08	8.80511e+06	1.32506e+07	7.69279e+06	1.04503e+07	1.34167e+07	1.59897e+07	4.63419e+06	4.39305e+06	4.01698e+06	4.76756e+06	4.77831e+06	4.36378e+06	6.17174e+07	5.6271e+07	5.52534e+07
Com_1032_pos	Threonine	C4 H9 N O3	119.058	2.259	120.065	Full match	Full match	Full match	Organic acids and derivatives	Carboxylic acids and derivatives	Amino acids, peptides, and analogues	D-alpha-amino acids	1.80504e+08	1.72462e+08	1.38282e+08	1.68959e+08	1.24228e+08	1.47927e+08	1.1873e+08	1.16775e+08	1.27711e+08	1.14966e+08	1.13688e+08	1.07828e+08	1.32882e+08	1.37535e+08	1.36601e+08	1.28719e+08	1.45632e+08	1.35081e+08	1.32103e+08	1.41008e+08	1.41462e+08
Com_1083_pos	Coumarin	C9 H6 O2	146.037	2.462	147.044	Full match	Full match	Full match	Phenylpropanoids and polyketides	Coumarins and derivatives	Not available	Coumarins and derivatives	1.56154e+08	1.26946e+08	1.31305e+08	1.3227e+08	9.67649e+07	1.25562e+08	1.58881e+08	1.62106e+08	1.70326e+08	1.4439e+08	1.35939e+08	1.419e+08	1.65821e+08	1.42942e+08	1.80048e+08	1.5837e+08	1.67945e+08	1.55756e+08	1.44697e+08	1.52734e+08	1.38806e+08
Com_1349_pos	Cystathionine	C7 H14 N2 O4 S	222.067	1.272	223.074	Full match	Full match	Full match	Organic acids and derivatives	Carboxylic acids and derivatives	Amino acids, peptides, and analogues	Cysteine and derivatives	1.11183e+08	8.49843e+07	8.89622e+07	8.6806e+07	6.34042e+07	7.74286e+07	1.18361e+08	1.09277e+08	1.16198e+08	1.18226e+08	1.04055e+08	9.03003e+07	1.13983e+08	1.11715e+08	1.19963e+08	1.18672e+08	1.27926e+08	1.14911e+08	1.10799e+08	1.041e+08	9.9797e+07
Com_1382_pos	Ornithine	C5 H12 N2 O2	132.09	1.164	133.097	Full match	Full match	Full match	Organic acids and derivatives	Carboxylic acids and derivatives	Amino acids, peptides, and analogues	Alpha amino acids	1.24232e+08	8.52828e+07	1.12575e+08	1.01947e+08	7.0214e+07	9.15282e+07	1.41224e+08	1.31287e+08	1.25734e+08	1.22013e+08	1.54093e+08	1.08214e+08	1.2415e+08	1.36714e+08	1.37044e+08	1.77722e+08	1.41826e+08	1.27567e+08	1.07107e+08	1.07662e+08	1.24866e+08
Com_1653_pos	N'-hydroxy-2,5-dimethoxybenzenecarboximidamide	C9 H12 N2 O3	196.085	2.202	197.092	Full match	Full match	No results					3.82151e+07	5.68154e+07	4.98085e+07	3.97156e+07	4.19653e+07	4.40013e+07	7.73086e+07	1.10034e+08	7.81908e+07	7.03995e+07	7.94334e+07	1.21741e+08	7.95071e+07	7.438e+07	8.11141e+07	7.20623e+07	7.80896e+07	8.31052e+07	7.16663e+07	6.72938e+07	6.46293e+07
Com_1769_pos	2-Amino-1,3,4-octadecanetriol	C18 H39 N O3	317.293	7.372	318.3	Full match	Full match	No results	Organic nitrogen compounds	Organonitrogen compounds	Amines	1,3-aminoalcohols	9.39556e+07	7.4527e+07	1.08161e+08	7.26819e+07	9.7278e+07	6.66829e+07	3.60812e+07	2.35657e+07	3.11684e+07	5.1365e+07	3.34399e+07	2.97563e+07	2.50063e+07	2.46829e+07	1.67903e+07	2.44352e+07	2.1322e+07	2.22948e+07	7.11051e+07	5.78278e+07	6.18355e+07
Com_2970_pos	Cytidine 5'-monophosphate (hydrate)	C9 H14 N3 O8 P	323.052	1.441	324.059	Full match	Full match	Full match	Nucleosides, nucleotides, and analogues	Pyrimidine nucleotides	Pyrimidine ribonucleotides	Pyrimidine ribonucleoside monophosphates	7.63279e+06	4.43959e+06	6.98553e+06	4.63769e+06	2.93985e+06	4.24623e+06	3.25626e+07	3.41566e+07	2.81348e+07	2.31173e+07	3.17207e+07	3.26215e+07	5.37175e+07	5.64829e+07	6.2712e+07	4.40608e+07	5.72017e+07	5.34326e+07	3.39559e+07	2.86541e+07	2.61737e+07
Com_3017_pos	S-Adenosylmethionine	C15 H22 N6 O5 S	398.137	1.269	399.144	Full match	Full match	Full match	Nucleosides, nucleotides, and analogues	5'-deoxyribonucleosides	5'-deoxy-5'-thionucleosides	5'-deoxy-5'-thionucleosides	4.62258e+07	2.52968e+07	3.78257e+07	3.95595e+07	1.88166e+07	3.69702e+07	2.8514e+06	2.36326e+07	2.40291e+07	2.2427e+07	2.39165e+07	2.25585e+07	2.70534e+07	3.09556e+07	2.7561e+07	2.53171e+07	3.15255e+07	3.21893e+07	3.39829e+07	2.61132e+07	2.82031e+07
Com_3441_pos	Methionine sulfoxide	C5 H11 N O3 S	165.046	1.963	166.053	Full match	Full match	Full match	Organic acids and derivatives	Carboxylic acids and derivatives	Amino acids, peptides, and analogues	Alpha amino acids	3.76469e+07	3.84335e+07	3.58756e+07	2.45095e+07	4.02368e+07	4.26953e+07	2.526e+07	2.75418e+07	1.85862e+07	2.3314e+07	2.32572e+07	2.89281e+07	1.40489e+07	1.57313e+07	1.77713e+07	1.67438e+07	1.71062e+07	1.47671e+07	2.53727e+07	2.74198e+07	2.83149e+07
Com_3811_pos	2'-Deoxyadenosine	C10 H13 N5 O3	251.102	3.433	252.109	Full match	Full match	Full match	Nucleosides, nucleotides, and analogues	Purine nucleosides	Purine 2'-deoxyribonucleosides	Purine 2'-deoxyribonucleosides	3.29497e+07	1.97654e+07	2.08048e+07	2.14381e+07	1.77195e+07	1.51008e+07	3.49095e+06	4.80319e+06	4.33131e+06	3.67921e+06	3.72585e+06	4.83406e+06	4.28441e+06	3.87327e+06	4.10536e+06	3.25091e+06	3.64845e+06	4.47117e+06	1.05265e+07	9.33349e+06	8.70476e+06
Com_4542_pos	1-Methyladenosine	C11 H15 N5 O4	281.112	1.87	282.119	Full match	Full match	Full match	Nucleosides, nucleotides, and analogues	Purine nucleosides	Not available	Purine nucleosides	2.49165e+07	2.37781e+07	2.31275e+07	2.37578e+07	1.45874e+07	1.93688e+07	1.78752e+07	1.99548e+07	1.67046e+07	1.62223e+07	1.54898e+07	1.6403e+07	2.02315e+07	1.51751e+07	1.57976e+07	1.46598e+07	1.45637e+07	1.46287e+07	2.00242e+07	1.79703e+07	1.68638e+07
Com_4886_pos	L-Glutamine	C5 H10 N2 O3	146.069	3.054	147.076	Full match	Full match	Full match	Organic acids and derivatives	Carboxylic acids and derivatives	Amino acids, peptides, and analogues	L-alpha-amino acids	8.77749e+06	9.92173e+06	8.34039e+06	7.99919e+06	6.47325e+06	8.0992e+06	2.31537e+07	2.23217e+07	2.24749e+07	1.81076e+07	2.09873e+07	1.85875e+07	2.16178e+07	2.55062e+07	2.64126e+07	2.04893e+07	2.39405e+07	2.2915e+07	1.90397e+07	1.74931e+07	1.69065e+07
Com_5140_pos	2'-O-Methyladenosine	C11 H15 N5 O4	281.112	4.799	282.12	Full match	Full match	Full match	Nucleosides, nucleotides, and analogues	Purine nucleosides	Not available	Purine nucleosides	2.05868e+07	7.0089e+06	9.90403e+06	1.15603e+07	1.471e+07	6.56155e+06	247678	636806	210946	279515	340929	860579	240472	220427	235989	250054	234022	270645	2.94229e+06	2.59751e+06	2.65364e+06
Com_6137_pos	5,7-dihydroxy-2-phenyl-4H-chromen-4-one	C15 H10 O4	254.058	5.742	255.065	Full match	Full match	No results					1.53591e+07	9.1026e+06	9.30189e+06	8.95807e+06	1.00325e+07	7.97766e+06	6.93173e+06	8.28883e+06	4.95288e+06	1.0088e+07	9.75873e+06	8.19509e+06	9.59877e+06	9.74582e+06	8.40463e+06	1.01475e+07	1.01634e+07	9.98373e+06	1.09603e+07	1.3581e+07	1.58488e+07
Com_12_pos	Glycitein	C16 H12 O5	284.068	6.54	285.075	Full match	Full match	No results	Phenylpropanoids and polyketides	Isoflavonoids	Isoflav-2-enes	Isoflavones	1.51695e+10	1.25074e+10	1.34494e+10	1.44343e+10	1.55206e+10	1.22121e+10	5.09051e+09	5.38756e+09	5.62566e+09	5.86767e+09	5.13363e+09	5.78454e+09	2.5524e+09	3.14302e+09	2.85976e+09	2.95945e+09	3.5849e+09	3.14575e+09	8.6086e+09	8.29082e+09	8.51264e+09
Com_29_pos	L-Phenylalanine	C9 H11 N O2	165.079	4.947	166.086	Full match	Full match	Full match	Organic acids and derivatives	Carboxylic acids and derivatives	Amino acids, peptides, and analogues	Phenylalanine and derivatives	6.96582e+09	5.66787e+09	5.36708e+09	5.73269e+09	3.91954e+09	5.40964e+09	6.33992e+09	5.97814e+09	5.7653e+09	5.18402e+09	5.53007e+09	5.16252e+09	5.87297e+09	5.2324e+09	6.20916e+09	4.91139e+09	5.58999e+09	5.41304e+09	5.83643e+09	5.56475e+09	5.27715e+09
Com_32_pos	Hypoxanthine	C5 H4 N4 O	136.038	1.942	137.046	Full match	Full match	Full match	Organoheterocyclic compounds	Imidazopyrimidines	Purines and purine derivatives	Hypoxanthines	1.98186e+09	5.19602e+09	2.79382e+09	3.65688e+09	2.45152e+09	4.23613e+09	7.81737e+09	6.29203e+09	7.47123e+09	6.58225e+09	6.07735e+09	4.67716e+09	6.07299e+09	4.84585e+09	6.20091e+09	5.62296e+09	4.51512e+09	4.69399e+09	4.94788e+09	5.01249e+09	5.03134e+09
Com_34_pos	D-(-)-Glutamine	C5 H10 N2 O3	146.069	1.303	147.076	Full match	Full match	Full match	Organic acids and derivatives	Carboxylic acids and derivatives	Amino acids, peptides, and analogues	D-alpha-amino acids	2.76204e+09	2.60737e+09	2.47761e+09	2.39013e+09	1.88396e+09	2.52803e+09	7.1118e+09	6.02895e+09	6.48294e+09	6.6888e+09	6.11133e+09	4.82557e+09	7.32989e+09	7.43235e+09	8.05873e+09	7.34472e+09	7.33678e+09	7.34373e+09	5.58092e+09	5.1702e+09	5.30896e+09
Com_37_pos	L-Glutamic acid	C5 H9 N O4	147.053	1.323	148.06	Full match	Full match	Full match	Organic acids and derivatives	Carboxylic acids and derivatives	Amino acids, peptides, and analogues	Glutamic acid and derivatives	2.8565e+09	3.06918e+09	2.51491e+09	2.70161e+09	2.05634e+09	2.71579e+09	5.26364e+09	5.27911e+09	5.0054e+09	5.31008e+09	4.68413e+09	4.21329e+09	7.26902e+09	6.71582e+09	7.19199e+09	6.96183e+09	6.8069e+09	6.94349e+09	5.09042e+09	4.57215e+09	4.74559e+09
Com_80_pos	Adenosine	C10 H13 N5 O4	267.096	3.082	268.104	Full match	Full match	Full match	Nucleosides, nucleotides, and analogues	Purine nucleosides	Not available	Purine nucleosides	3.3149e+09	9.13157e+08	1.50958e+09	1.64077e+09	1.19625e+09	1.06712e+09	1.29542e+08	1.8033e+08	1.1809e+08	1.17364e+08	1.55671e+08	1.01475e+08	1.16992e+08	1.46194e+08	1.59002e+08	1.24126e+08	1.60635e+08	1.50597e+08	8.61275e+08	7.36458e+08	7.22926e+08
Com_103_pos	Guanine	C5 H5 N5 O	151.049	1.609	152.056	Full match	Full match	Full match	Organoheterocyclic compounds	Imidazopyrimidines	Purines and purine derivatives	Purines and purine derivatives	1.09769e+09	2.4989e+09	1.14893e+09	1.99451e+09	1.25944e+09	1.50182e+09	1.26644e+09	1.71864e+09	1.90816e+09	1.72711e+09	1.43849e+09	1.06745e+09	3.40221e+08	2.81718e+08	2.55076e+08	4.10766e+08	3.65393e+08	3.64932e+08	1.26835e+09	1.19184e+09	1.17598e+09
Com_111_pos	Uracil	C4 H4 N2 O2	112.027	2.219	113.034	Full match	Full match	Full match	Organoheterocyclic compounds	Diazines	Pyrimidines and pyrimidine derivatives	Pyrimidones	2.26756e+09	2.34395e+09	2.19897e+09	2.11379e+09	1.49303e+09	2.38605e+09	2.34211e+09	2.36015e+09	2.37199e+09	2.19085e+09	2.06063e+09	1.74609e+09	1.35305e+09	1.07606e+09	1.41427e+09	1.17752e+09	1.05309e+09	1.2055e+09	1.79063e+09	1.96354e+09	2.0085e+09
Com_172_pos	DL-Tryptophan	C11 H12 N2 O2	204.09	5.21	188.07	Full match	Full match	Full match	Organoheterocyclic compounds	Indoles and derivatives	Indolyl carboxylic acids and derivatives	Indolyl carboxylic acids and derivatives	1.45281e+09	1.27902e+09	1.23257e+09	1.27311e+09	7.62631e+08	1.20847e+09	1.16005e+09	1.20361e+09	1.19367e+09	1.0139e+09	1.04556e+09	1.0555e+09	1.23608e+09	1.0838e+09	1.21146e+09	1.07044e+09	1.24702e+09	1.2484e+09	1.10083e+09	1.172e+09	1.167e+09
Com_224_pos	Methionine	C5 H11 N O2 S	149.051	1.988	150.058	Full match	Full match	Full match	Organic acids and derivatives	Carboxylic acids and derivatives	Amino acids, peptides, and analogues	Methionine and derivatives	8.6166e+08	6.6354e+08	6.13038e+08	5.91142e+08	3.04431e+08	7.12059e+08	1.03438e+09	1.15006e+09	9.72946e+08	8.37434e+08	9.12729e+08	1.06326e+09	1.08698e+09	8.56597e+08	1.06006e+09	8.14977e+08	7.81549e+08	8.75433e+08	8.85003e+08	8.1946e+08	8.35465e+08
Com_236_pos	L-Threonine	C4 H9 N O3	119.058	1.312	120.065	Full match	Full match	Full match	Organic acids and derivatives	Carboxylic acids and derivatives	Amino acids, peptides, and analogues	L-alpha-amino acids	9.98248e+08	8.66296e+08	8.11546e+08	7.92742e+08	7.55542e+08	8.16414e+08	8.22718e+08	8.08743e+08	7.96446e+08	8.00571e+08	6.99514e+08	6.58201e+08	8.50769e+08	7.5461e+08	8.39837e+08	8.42069e+08	8.01475e+08	8.30327e+08	8.21236e+08	7.81519e+08	8.0383e+08
Com_304_pos	Inosine	C10 H12 N4 O5	268.08	3.391	269.088	Full match	Full match	Full match	Nucleosides, nucleotides, and analogues	Purine nucleosides	Not available	Purine nucleosides	7.54455e+08	3.16621e+08	6.89636e+08	4.4417e+08	3.29572e+08	4.4416e+08	3.84238e+08	4.11471e+08	3.60257e+08	3.10528e+08	3.71546e+08	3.59672e+08	3.97961e+08	4.49791e+08	4.38362e+08	3.38891e+08	4.26109e+08	4.11818e+08	4.68845e+08	4.11599e+08	3.73259e+08
Com_432_pos	Cytidine	C9 H13 N3 O5	243.085	1.446	244.092	Full match	Full match	Full match	Nucleosides, nucleotides, and analogues	Pyrimidine nucleosides	Not available	Pyrimidine nucleosides	3.10287e+08	2.78968e+08	2.39598e+08	2.66987e+08	1.98654e+08	1.90073e+08	4.48296e+08	5.38789e+08	5.01978e+08	5.16035e+08	4.52928e+08	3.45112e+08	1.67631e+08	1.51475e+08	1.40573e+08	1.66356e+08	1.49384e+08	5.60582e+07	3.43874e+08	3.02016e+08	2.93092e+08
Com_544_pos	L-Glutathione (reduced)	C10 H17 N3 O6 S	307.083	1.85	308.091	Full match	Full match	Full match	Organic acids and derivatives	Carboxylic acids and derivatives	Amino acids, peptides, and analogues	Peptides	3.90402e+08	1.40833e+08	2.43332e+08	3.25814e+08	3.3968e+08	2.51436e+08	5.45913e+06	6.29238e+06	4.35377e+06	9.24972e+06	1.68252e+07	5.67758e+06	706930	647602	783421	685188	627319	621269	5.98957e+07	4.90626e+07	4.34184e+07
Com_695_pos	Riboflavin	C17 H20 N4 O6	376.138	5.346	377.145	Full match	Full match	Full match	Organoheterocyclic compounds	Pteridines and derivatives	Alloxazines and isoalloxazines	Flavins	2.91191e+08	2.60973e+08	2.54772e+08	2.59186e+08	2.44225e+08	2.22133e+08	1.44039e+08	1.49024e+08	1.42393e+08	1.33398e+08	1.4424e+08	1.79773e+08	1.11535e+08	1.08002e+08	1.02865e+08	1.07387e+08	1.02814e+08	1.212e+08	1.71942e+08	1.57552e+08	1.71107e+08
Com_1613_pos	Inosine-5'-monophosphate (IMP)	C10 H13 N4 O8 P	348.047	1.694	349.054	Full match	Full match	Full match	Nucleosides, nucleotides, and analogues	Purine nucleotides	Purine ribonucleotides	Purine ribonucleoside monophosphates	3.89519e+07	5.95278e+07	4.07736e+07	3.98491e+07	4.23221e+07	4.5492e+07	7.32059e+07	9.61704e+07	7.62241e+07	7.30769e+07	8.01955e+07	7.31941e+07	6.35892e+07	9.81387e+07	7.47501e+07	8.05636e+07	1.27806e+08	8.70905e+07	9.00579e+07	7.10228e+07	6.78319e+07
Com_1744_pos	Glycyl-L-leucine	C8 H16 N2 O3	188.116	5.094	189.123	Full match	Full match	Full match	Organic acids and derivatives	Carboxylic acids and derivatives	Amino acids, peptides, and analogues	Peptides	6.09747e+07	6.304e+07	4.48189e+07	4.84898e+07	2.65989e+07	4.08216e+07	9.86984e+07	8.89828e+07	9.11854e+07	7.58013e+07	7.72964e+07	7.61048e+07	1.04493e+08	8.12017e+07	1.04094e+08	8.28215e+07	8.44376e+07	8.85309e+07	8.14072e+07	6.87847e+07	7.30081e+07
Com_2809_pos	Glycerophospho-N-palmitoyl ethanolamine	C21 H44 N O7 P	453.285	9.218	454.293	Full match	Full match	Full match	Lipids and lipid-like molecules	Glycerophospholipids	Glycerophosphoethanolamines	Glycero-3-phospho-N-acyl-ethanolamines	3.16903e+07	3.55401e+07	5.39503e+07	3.97253e+07	6.00665e+07	6.80186e+07	8.40171e+06	372643	5.74193e+06	8.44835e+06	2.43593e+06	8.21683e+06	2.98198e+07	4.64562e+07	3.54361e+06	4.8009e+07	1.77221e+07	3.62666e+07	3.31651e+07	2.47375e+07	2.08211e+07
Com_2950_pos	汐-Aspartylphenylalanine	C13 H16 N2 O5	280.106	5.265	281.113	Full match	Full match	Full match	Organic acids and derivatives	Carboxylic acids and derivatives	Amino acids, peptides, and analogues	Peptides	3.68053e+07	4.39242e+07	2.84519e+07	3.53699e+07	1.84565e+07	2.77228e+07	4.98424e+07	4.83981e+07	4.96487e+07	4.14169e+07	4.25763e+07	3.06498e+07	3.70259e+07	3.32306e+07	4.02764e+07	3.26789e+07	3.43973e+07	3.06071e+07	4.04929e+07	3.84868e+07	3.87752e+07
Com_4043_pos	N2-Methylguanosine	C11 H15 N5 O5	297.107	4.83	298.115	Full match	Full match	Full match	Nucleosides, nucleotides, and analogues	Purine nucleosides	Not available	Purine nucleosides	2.00608e+07	2.86357e+07	2.09833e+07	2.05984e+07	1.97712e+07	1.88874e+07	2.19999e+07	3.07231e+07	2.61386e+07	1.80425e+07	1.85102e+07	3.77519e+07	2.55063e+07	1.8871e+07	1.90239e+07	1.75419e+07	2.34033e+07	2.03347e+07	2.29438e+07	2.66557e+07	1.84045e+07
Com_5756_pos	3'-Adenosine monophosphate (3'-AMP)	C10 H14 N5 O7 P	347.063	2.833	348.07	Full match	Full match	Full match	Nucleosides, nucleotides, and analogues	Ribonucleoside 3'-phosphates	Not available	Ribonucleoside 3'-phosphates	5.7103e+06	3.03317e+06	5.02382e+06	3.66884e+06	3.03905e+06	3.84588e+06	1.28343e+07	1.26266e+07	1.05372e+07	7.2605e+06	1.10137e+07	1.13664e+07	1.839e+07	1.68776e+07	2.29042e+07	1.39736e+07	1.57768e+07	1.62459e+07	1.2946e+07	8.71715e+06	1.02376e+07
Com_7891_pos	N4-Acetylcytidine	C11 H15 N3 O6	285.096	4.895	286.103	Full match	Full match	Full match	Nucleosides, nucleotides, and analogues	Pyrimidine nucleosides	Not available	Pyrimidine nucleosides	6.83613e+06	1.00129e+07	6.44543e+06	7.55691e+06	4.87995e+06	6.21268e+06	9.09093e+06	1.00015e+07	9.45029e+06	8.76376e+06	8.71809e+06	6.53721e+06	3.91394e+06	3.21315e+06	4.16787e+06	3.37522e+06	3.22119e+06	3.37081e+06	7.51929e+06	6.74612e+06	6.85029e+06
Com_6_pos	9-Oxo-ODE	C18 H30 O3	294.219	7.201	277.216	Full match	No results	Full match	Lipids and lipid-like molecules	Fatty Acyls	Lineolic acids and derivatives	Lineolic acids and derivatives	2.25768e+10	2.3596e+10	2.07827e+10	2.28554e+10	1.51199e+10	2.11181e+10	3.05964e+10	2.53407e+10	2.80526e+10	2.38863e+10	2.77804e+10	2.60529e+10	2.62339e+10	2.53466e+10	2.93653e+10	2.19138e+10	1.99479e+10	2.24582e+10	2.4318e+10	2.30219e+10	2.72408e+10
Com_8_pos	3-methyl-5-oxo-5-(4-toluidino)pentanoic acid	C13 H17 N O3	257.102	1.305	258.11	Invalid mass	No results	No match					1.87443e+10	1.62014e+10	1.72471e+10	1.74263e+10	1.59097e+10	1.60337e+10	1.62955e+10	1.85598e+10	1.59077e+10	1.73203e+10	1.63806e+10	1.5417e+10	1.50846e+10	1.45856e+10	1.6608e+10	1.54886e+10	1.58263e+10	1.639e+10	1.64137e+10	1.582e+10	1.60645e+10
Com_17_pos	1,6-dihydroxy-3-methoxy-8-methyl-9H-xanthen-9-one	C15 H12 O5	272.068	6.482	273.075	Full match	No results	No results					1.04356e+10	9.15172e+09	9.7286e+09	1.14633e+10	1.32115e+10	1.01403e+10	1.66483e+09	2.55926e+09	2.06335e+09	2.77821e+09	1.51423e+09	1.8663e+09	9.20676e+08	4.33093e+08	4.79052e+08	5.66237e+08	5.28758e+08	9.46337e+08	5.03127e+09	4.81305e+09	4.8322e+09
Com_30_pos	3-[1-(dimethylamino)-1H-pyrrol-2-yl]-2-(2-furylcarbonyl)acrylonitrile	C14 H13 N3 O2	255.1	6.022	256.108	Full match	No results	No results					3.90023e+09	2.53201e+09	3.25473e+09	3.10821e+09	4.3082e+09	3.06097e+09	4.30927e+09	3.26758e+09	4.25566e+09	4.03629e+09	3.81846e+09	3.25444e+09	7.84625e+09	8.2157e+09	7.35971e+09	7.39378e+09	7.76795e+09	8.31194e+09	4.39891e+09	4.91119e+09	4.88576e+09
Com_33_pos	4-Pyridoxic acid	C8 H9 N O4	183.056	1.325	184.063	Invalid mass	No results	No results	Organoheterocyclic compounds	Pyridines and derivatives	Pyridinecarboxylic acids and derivatives	Pyridinecarboxylic acids	6.7328e+09	5.72534e+09	5.35128e+09	5.67109e+09	6.71663e+09	6.24301e+09	3.395e+09	3.6452e+09	3.64995e+09	3.82372e+09	3.33313e+09	3.39641e+09	3.60537e+09	3.54383e+09	3.40273e+09	3.76302e+09	3.77584e+09	3.69495e+09	4.56815e+09	4.31381e+09	4.43704e+09
Com_53_pos	(3R)-8-hydroxy-3-(4-hydroxyphenyl)-3,4-dihydro-1H-2-benzopyran-1-one	C15 H12 O4	256.073	7.191	257.08	Full match	No results	No results					1.65168e+09	1.67254e+09	1.81776e+09	1.62872e+09	1.78005e+09	1.52837e+09	2.65012e+09	2.13421e+09	2.54257e+09	3.90612e+09	3.51818e+09	2.92187e+09	5.84265e+09	2.08066e+09	4.65871e+09	2.5576e+09	1.93375e+09	6.25478e+09	2.27967e+09	2.92462e+09	2.60735e+09
Com_54_pos	Oleamide	C18 H35 N O	281.271	9.749	282.279	Full match	No results	No results	Lipids and lipid-like molecules	Fatty Acyls	Fatty amides	Fatty amides	1.91991e+09	2.97292e+09	2.57703e+09	1.78061e+09	2.67995e+09	4.10389e+09	2.12962e+09	1.33552e+09	2.40058e+09	3.75115e+09	2.51761e+09	2.17178e+09	2.06041e+09	1.48835e+09	1.07376e+09	3.13489e+09	1.96469e+09	2.32257e+09	3.69244e+09	3.06885e+09	2.85413e+09
Com_70_pos	Tyramine	C8 H11 N O	137.084	4.948	120.081	No results	No results	Full match	Benzenoids	Benzene and substituted derivatives	Phenethylamines	Phenethylamines	3.79108e+09	3.29633e+09	3.15348e+09	3.34711e+09	2.31735e+09	3.29516e+09	3.9265e+09	3.88643e+09	3.77416e+09	3.40605e+09	3.66878e+09	3.48014e+09	3.99424e+09	3.50058e+09	4.2339e+09	3.18716e+09	3.62616e+09	3.63962e+09	3.31521e+09	3.6897e+09	3.59399e+09
Com_79_pos	Epigallocatechin	C15 H14 O7	306.076	2.298	307.083	No results	Invalid mass	No results	Phenylpropanoids and polyketides	Flavonoids	Flavans	Epigallocatechins	1.7392e+09	1.86734e+09	1.5576e+09	1.50662e+09	1.20263e+09	1.54263e+09	2.50874e+09	2.59991e+09	2.23323e+09	1.96876e+09	2.14918e+09	1.99495e+09	2.08341e+09	2.30953e+09	2.30557e+09	1.80381e+09	2.24563e+09	2.2046e+09	2.82271e+09	1.93942e+09	1.8102e+09
Com_84_pos	5-OxoETE	C20 H30 O3	318.217	7.781	319.224	Invalid mass	No results	No results	Lipids and lipid-like molecules	Fatty Acyls	Fatty acids and conjugates	Long-chain fatty acids	3.03561e+09	2.28815e+09	2.75018e+09	2.57641e+09	2.26761e+09	2.46869e+09	2.64113e+09	2.07567e+09	2.5757e+09	2.54422e+09	2.60175e+09	2.22465e+09	2.18906e+09	2.19687e+09	2.43399e+09	2.14969e+09	2.05562e+09	2.11794e+09	2.73539e+09	2.53314e+09	2.40286e+09
Com_104_pos	Alternariol	C14 H10 O5	258.052	5.984	259.06	Full match	No results	No results	Phenylpropanoids and polyketides	Coumarins and derivatives	Not available	Coumarins and derivatives	2.44561e+09	1.73952e+09	2.23479e+09	2.42704e+09	2.35259e+09	2.09393e+09	6.54469e+08	4.65276e+08	6.29031e+08	1.21159e+09	8.75827e+08	9.07063e+08	4.61152e+08	3.52506e+08	3.8563e+08	6.74823e+08	4.52666e+08	4.67438e+08	8.04085e+08	8.81767e+08	8.21848e+08
Com_115_pos	Spermidine	C7 H19 N3	145.158	1.05	146.165	Full match	No results	Full match	Organic nitrogen compounds	Organonitrogen compounds	Amines	Dialkylamines	2.26976e+09	1.62126e+09	1.77517e+09	2.0271e+09	2.07057e+09	1.94724e+09	3.5226e+08	3.99206e+08	3.86498e+08	3.87053e+08	4.54742e+08	3.06718e+08	2.15677e+08	3.16767e+08	2.59092e+08	2.0836e+08	3.52883e+08	3.23063e+08	9.44736e+08	8.53841e+08	8.76664e+08
Com_131_pos	ethyl 4-amino-2-(methylsulfanyl)-1,3-thiazole-5-carboxylate	C7 H10 N2 O2 S2	218.019	1.312	219.026	Full match	No results	No results					1.56035e+09	1.44083e+09	1.61284e+09	1.44523e+09	2.90924e+09	1.72733e+09	5.15021e+08	4.83167e+08	4.74954e+08	4.86199e+08	5.02106e+08	4.3416e+08	2.8111e+08	2.56473e+08	2.89003e+08	2.82113e+08	2.52036e+08	2.88271e+08	7.61987e+08	7.1774e+08	7.73053e+08
Com_149_pos	PC O-18:2	C26 H50 N O7 P	519.332	8.688	520.34	No results	Full match	Full match					3.22431e+07	3.79956e+07	3.2604e+07	4.04277e+07	2.31783e+07	3.26644e+07	4.48639e+08	4.04384e+08	5.29832e+08	3.32837e+08	3.97112e+08	3.93161e+08	1.86438e+09	1.8354e+09	1.49606e+09	1.25848e+09	1.88683e+09	2.46321e+09	8.38789e+08	8.13796e+08	7.74495e+08
Com_184_pos	Arachidonoyl amide	C20 H33 N O	303.253	9.749	304.261	Invalid mass	No results	No results	Lipids and lipid-like molecules	Fatty Acyls	Fatty amides	Fatty amides	7.14276e+08	1.05873e+09	9.48495e+08	6.51685e+08	9.95524e+08	1.48537e+09	7.41876e+08	4.54218e+08	7.88296e+08	1.29746e+09	8.49258e+08	7.16601e+08	6.65436e+08	4.4694e+08	3.61156e+08	1.03049e+09	6.34369e+08	7.22509e+08	1.16878e+09	9.94997e+08	9.18098e+08
Com_199_pos	PC O-18:1	C26 H52 N O7 P	521.348	9.253	522.355	No results	Full match	Full match					2.69481e+07	3.59163e+07	3.24778e+07	3.54061e+07	2.50888e+07	3.24566e+07	3.18702e+08	2.58235e+08	3.82972e+08	2.68992e+08	3.18111e+08	2.94174e+08	1.32739e+09	1.23791e+09	1.00171e+09	1.04705e+09	1.18422e+09	1.71475e+09	6.86933e+08	5.98669e+08	5.33908e+08
Com_213_pos	4-[2-(2-oxo-1-imidazolidinyl)ethyl]-1lambda~6~,4-thiazinane-1,1-dione	C9 H17 N3 O3 S	269.081	6.254	270.088	Invalid mass	No results	No results					1.1173e+09	1.14566e+09	1.22235e+09	1.10289e+09	1.20605e+09	1.03202e+09	7.04303e+08	7.68015e+08	8.18291e+08	8.60752e+08	7.80503e+08	9.67181e+08	3.73522e+08	3.31723e+08	3.62109e+08	3.79703e+08	4.06509e+08	4.11119e+08	8.19347e+08	9.04589e+08	8.71731e+08
Com_216_pos	Hexadecanamide	C16 H33 N O	255.256	9.527	256.263	Full match	No results	No results	Lipids and lipid-like molecules	Fatty Acyls	Fatty amides	Fatty amides	6.13002e+08	7.72859e+08	6.74771e+08	5.29173e+08	8.00451e+08	9.68677e+08	5.95343e+08	4.10368e+08	6.09178e+08	9.77422e+08	6.74054e+08	5.42965e+08	5.36514e+08	3.06433e+08	2.64472e+08	7.91926e+08	4.97302e+08	5.66955e+08	9.51976e+08	8.28564e+08	7.45542e+08
Com_227_pos	Shikonin	C16 H16 O5	270.089	6.309	271.096	Invalid mass	No results	No results	Benzenoids	Naphthalenes	Naphthoquinones	Naphthoquinones	1.0198e+09	1.07321e+09	1.08824e+09	1.00834e+09	1.03701e+09	8.56207e+08	5.64672e+08	6.30932e+08	6.67835e+08	6.05275e+08	7.09295e+08	8.16806e+08	1.80752e+08	2.00692e+08	1.63414e+08	1.97841e+08	2.20658e+08	2.38396e+08	6.41869e+08	7.2109e+08	6.83227e+08
Com_244_pos	Aflatoxin B1	C17 H12 O6	312.063	5.333	313.07	Full match	No results	No results	Phenylpropanoids and polyketides	Coumarins and derivatives	Furanocoumarins	Difurocoumarocyclopentenones	1.19923e+08	1.21851e+08	9.59915e+07	1.0926e+08	4.18931e+07	1.10226e+08	1.11279e+09	9.23701e+08	4.75261e+08	3.3364e+08	5.36679e+08	8.50512e+08	6.55419e+08	6.54781e+08	7.62061e+08	1.72219e+08	5.82984e+08	7.09418e+08	4.60234e+08	4.68304e+08	4.05629e+08
Com_246_pos	2-Methylpentanedioic acid	C6 H10 O4	146.058	1.351	147.065	No results	No results	Full match	Lipids and lipid-like molecules	Fatty Acyls	Fatty acids and conjugates	Hydroxy fatty acids	7.69581e+08	7.79759e+08	7.66278e+08	7.72131e+08	7.98356e+08	7.92986e+08	7.50066e+08	7.26006e+08	7.21629e+08	8.43706e+08	7.14992e+08	6.92743e+08	7.92969e+08	7.937e+08	8.86701e+08	8.99054e+08	8.46517e+08	8.87867e+08	8.03216e+08	7.60495e+08	7.8965e+08
Com_248_pos	Diaminopimelic acid	C7 H14 N2 O4	190.095	1.389	191.102	Full match	No results	No results	Organic acids and derivatives	Carboxylic acids and derivatives	Amino acids, peptides, and analogues	Alpha amino acids	4.40944e+08	6.25688e+08	4.6982e+08	4.83519e+08	4.78261e+08	5.49296e+08	8.60143e+08	8.82815e+08	8.22091e+08	7.56462e+08	7.51725e+08	7.57798e+08	9.4881e+08	9.58816e+08	1.01761e+09	8.90906e+08	9.58943e+08	9.22688e+08	8.02282e+08	7.18652e+08	6.99459e+08
Com_253_pos	Avocadyne 1-acetate	C19 H34 O4	308.235	7.373	291.231	Invalid mass	No results	No results	Lipids and lipid-like molecules	Fatty Acyls	Fatty alcohols	Long-chain fatty alcohols	7.94996e+08	9.36491e+08	7.24656e+08	8.41258e+08	6.1486e+08	6.79754e+08	4.80958e+08	4.32708e+08	4.62742e+08	4.12119e+08	4.51151e+08	4.19368e+08	4.0204e+08	4.03359e+08	4.57081e+08	3.31366e+08	2.95161e+08	3.24949e+08	5.02541e+08	4.71076e+08	5.05119e+08
Com_254_pos	Sakuranetin	C16 H14 O5	286.084	7.407	287.091	Full match	No results	No results	Phenylpropanoids and polyketides	Flavonoids	O-methylated flavonoids	7-O-methylated flavonoids	9.22418e+08	8.69635e+08	1.09701e+09	1.07717e+09	1.08651e+09	1.01502e+09	6.78113e+07	1.26836e+08	7.46268e+07	1.28073e+08	3.54475e+07	8.35459e+07	1.50132e+07	1.78155e+07	1.45997e+07	2.00034e+07	1.80047e+07	1.72755e+07	3.41853e+08	3.19167e+08	3.34424e+08
Com_261_pos	Rhein	C15 H8 O6	284.032	5.615	285.039	Full match	No results	No results	Benzenoids	Anthracenes	Anthracenecarboxylic acids and derivatives	Anthracenecarboxylic acids	8.86152e+08	7.92989e+08	7.57525e+08	9.20831e+08	8.4029e+08	7.22558e+08	5.65748e+08	5.55417e+08	5.98384e+08	6.67605e+08	7.05797e+08	7.51885e+08	3.53503e+08	3.55558e+08	3.12385e+08	5.2343e+08	4.25639e+08	4.54662e+08	5.48663e+08	5.75811e+08	5.94464e+08
Com_267_pos	1,2-dihydroxyheptadec-16-yn-4-yl acetate	C19 H34 O4	348.227	7.377	349.234	Invalid mass	No results	No results					7.69747e+08	8.75917e+08	7.42725e+08	8.04704e+08	2.45483e+08	7.11646e+08	4.33426e+08	3.66215e+08	4.09363e+08	4.26345e+08	4.0111e+08	3.71701e+08	4.15454e+08	3.81059e+08	4.36973e+08	3.76205e+08	3.25876e+08	3.44721e+08	4.56512e+08	4.46087e+08	4.69931e+08
Com_281_pos	Monoolein	C21 H40 O4	356.292	9.815	379.281	Full match	No results	Full match	Lipids and lipid-like molecules	Glycerolipids	Monoradylglycerols	1-monoacylglycerols	7.90046e+07	7.00955e+07	6.78252e+07	5.14462e+07	5.44451e+07	4.98647e+07	2.55606e+08	7.28636e+07	2.11183e+08	2.24034e+08	1.61011e+08	1.52376e+08	7.74547e+08	9.85762e+08	6.66081e+08	7.78369e+08	9.27621e+08	8.31373e+08	4.31885e+08	3.48421e+08	3.18013e+08
Com_290_pos	(12Z)-9,10,11-trihydroxyoctadec-12-enoic acid	C18 H34 O5	352.222	6.07	353.229	Invalid mass	No results	No results					2.45068e+08	7.9318e+08	5.41611e+08	6.8029e+08	5.14327e+08	7.41057e+08	5.13513e+08	7.52471e+08	5.41239e+08	6.93156e+08	5.40303e+08	6.24146e+08	3.26178e+08	3.47295e+08	3.58646e+08	3.85919e+08	4.04251e+08	3.11711e+08	5.27887e+08	5.5017e+08	5.5473e+08
Com_296_pos	2,4-dihydroxyheptadec-16-en-1-yl acetate	C19 H36 O4	350.243	7.768	351.25	Invalid mass	No results	No results					7.65457e+08	7.83272e+08	6.89167e+08	7.56508e+08	5.14569e+08	6.86979e+08	3.52874e+08	3.19814e+08	3.18005e+08	3.21963e+08	3.29263e+08	3.03046e+08	2.44909e+08	2.06925e+08	2.84133e+08	2.09243e+08	2.25221e+08	1.72029e+08	4.10769e+08	3.81653e+08	3.70626e+08
Com_306_pos	2-amino-7,9-dimethyl-5-oxo-5H-chromeno[2,3-b]pyridine-3-carbonitrile	C15 H11 N3 O2	265.085	6.169	266.092	Full match	No results	No results					4.31691e+08	3.33947e+08	3.83904e+08	3.42083e+08	4.99873e+08	4.56556e+08	4.59267e+08	3.36667e+08	4.71079e+08	4.29376e+08	4.13102e+08	3.06386e+08	9.16288e+08	9.11437e+08	8.95541e+08	9.01374e+08	1.03149e+09	8.81387e+08	5.22624e+08	5.74502e+08	5.65192e+08
Com_308_pos	Andrographolide	C20 H30 O5	332.196	6.327	333.203	Invalid mass	No results	No results	Organoheterocyclic compounds	Lactones	Gamma butyrolactones	Gamma butyrolactones	2.73468e+07	5.52592e+07	4.08641e+07	4.68228e+07	2.9292e+07	5.46203e+07	8.65862e+08	5.15092e+07	4.57958e+07	4.36889e+07	4.42284e+07	3.95274e+07	2.65215e+07	4.23782e+07	3.90209e+07	3.44939e+07	3.36284e+07	7.09931e+08	4.25192e+07	2.87258e+07	5.18252e+07
Com_329_pos	13-OxoODE	C18 H30 O3	316.203	7.532	317.21	Invalid mass	No results	No match	Lipids and lipid-like molecules	Fatty Acyls	Lineolic acids and derivatives	Lineolic acids and derivatives	2.04053e+08	1.94877e+08	8.42396e+08	2.00576e+08	5.42602e+08	1.39873e+08	3.89958e+08	1.1003e+08	1.39325e+08	3.19216e+08	2.11416e+08	1.55506e+08	3.7772e+08	9.56761e+07	3.6493e+08	3.39411e+08	3.12767e+08	9.9456e+07	4.31898e+08	4.52914e+08	4.80242e+08
Com_349_pos	3-Indoleacetonitrile	C10 H8 N2	156.069	5.896	157.076	Full match	No results	No results	Organoheterocyclic compounds	Indoles and derivatives	Indoles	3-alkylindoles	5.68857e+08	6.31698e+08	6.02631e+08	7.08267e+08	7.62979e+08	7.09348e+08	5.70535e+08	6.6611e+08	7.66342e+08	7.84284e+08	7.61019e+08	6.51508e+08	8.12981e+08	1.35228e+07	6.70255e+08	7.66475e+08	8.2173e+08	7.97863e+08	5.15433e+08	6.77949e+08	6.92677e+08
Com_362_pos	indoline-2-carboxylic acid	C9 H9 N O2	163.063	2.525	181.097	Full match	No results	Full match					1.85534e+08	1.14432e+08	1.41584e+08	1.44098e+08	1.14895e+08	1.03636e+08	4.29436e+08	6.61016e+08	3.80156e+08	3.73094e+08	3.64302e+08	7.31536e+08	5.87507e+08	7.04575e+08	4.65576e+08	4.03518e+08	5.34189e+08	5.2786e+08	4.09468e+08	4.04476e+08	3.65431e+08
Com_380_pos	N-{4-Methyl-3-[(methylsulfonyl)amino]phenyl}-3-thiophenecarboxamide	C13 H14 N2 O3 S2	310.047	5.872	311.055	Invalid mass	No results	No results	Benzenoids	Benzene and substituted derivatives	Anilides	Aromatic anilides	2.92377e+08	4.07874e+08	3.74018e+08	6.02035e+08	8.2597e+08	7.05715e+08	1.00091e+08	2.35858e+08	2.24143e+08	3.09415e+08	1.23988e+08	2.98795e+08	5.89206e+07	5.23262e+07	8.12673e+07	5.95809e+07	6.27373e+07	5.51661e+07	2.96024e+08	3.79705e+08	4.22912e+08
Com_381_pos	Palmitoleic Acid	C16 H30 O2	276.209	6.691	277.216	Invalid mass	No results	No results	Lipids and lipid-like molecules	Fatty Acyls	Fatty acids and conjugates	Long-chain fatty acids	3.95809e+08	5.74029e+08	4.03485e+08	5.37892e+08	3.79746e+08	4.40742e+08	4.79128e+08	5.67666e+08	5.46616e+08	4.77925e+08	4.93755e+08	4.72883e+08	3.73035e+08	4.37701e+08	4.41454e+08	3.59977e+08	3.55334e+08	3.63258e+08	4.94088e+08	4.57763e+08	5.11516e+08
Com_386_pos	D-(+)-Maltose	C12 H22 O11	364.098	1.463	365.105	Invalid mass	No results	No results	Organic oxygen compounds	Organooxygen compounds	Carbohydrates and carbohydrate conjugates	O-glycosyl compounds	6.61173e+07	8.05669e+07	7.40151e+07	9.44397e+07	8.05699e+08	9.47382e+07	1.0747e+07	8.35074e+06	1.03197e+07	1.39722e+07	1.00858e+07	7.01489e+06	1.19231e+07	1.01825e+07	1.08219e+07	1.11209e+07	1.28141e+07	1.75573e+07	9.77734e+07	7.83404e+07	8.12188e+07
Com_396_pos	11-Deoxy prostaglandin F1汐	C20 H36 O4	362.243	7.63	363.25	Invalid mass	No results	No results	Lipids and lipid-like molecules	Fatty Acyls	Eicosanoids	Prostaglandins and related compounds	1.01654e+08	2.89678e+07	1.08712e+08	9.46868e+07	1.64604e+08	6.49155e+07	2.26687e+08	1.43059e+08	1.47206e+08	1.41785e+08	1.22796e+08	8.00351e+07	9.50191e+07	6.73527e+08	9.92205e+07	8.35282e+07	9.31367e+07	8.1696e+07	1.78633e+08	1.61766e+08	1.53708e+08
Com_399_pos	Cuminaldehyde	C10 H12 O	148.089	7.314	149.096	Full match	No results	No results	Lipids and lipid-like molecules	Prenol lipids	Monoterpenoids	Aromatic monoterpenoids	5.5246e+08	5.10603e+08	5.65521e+08	5.70533e+08	3.90721e+08	5.42946e+08	4.65928e+08	5.20088e+08	4.77454e+08	4.55122e+08	4.804e+08	4.92454e+08	4.01598e+08	4.17025e+08	4.93881e+08	3.34154e+08	3.61678e+08	3.43606e+08	4.58475e+08	4.81019e+08	5.41852e+08
Com_412_pos	TKK	C16 H33 N5 O5	375.252	6.35	376.259	Invalid mass	No results	No results					1.55682e+08	1.94018e+08	1.71342e+08	2.06002e+08	7.4982e+08	1.68756e+08	4.34126e+08	1.2249e+08	1.86079e+08	1.48987e+08	3.64149e+08	4.82307e+08	1.25537e+08	1.23604e+08	1.33149e+08	1.5893e+08	1.93743e+08	4.83307e+08	8.72664e+07	7.56215e+07	7.10224e+07
Com_433_pos	3-Nitro-L-Tyrosine	C9 H10 N2 O5	226.059	1.444	244.093	No results	No results	Full match	Organic acids and derivatives	Carboxylic acids and derivatives	Amino acids, peptides, and analogues	Tyrosine and derivatives	3.10287e+08	2.78968e+08	2.39598e+08	2.66987e+08	1.98654e+08	1.90073e+08	4.48296e+08	5.38789e+08	5.01978e+08	5.16035e+08	4.52928e+08	3.45112e+08	1.67631e+08	1.51475e+08	1.40573e+08	1.66356e+08	1.49384e+08	1.14908e+08	3.43874e+08	3.02016e+08	2.93092e+08
Com_445_pos	Arachidonic acid	C20 H32 O2	304.24	7.627	305.247	Full match	No results	Full match	Lipids and lipid-like molecules	Fatty Acyls	Fatty acids and conjugates	Long-chain fatty acids	9.33956e+07	2.80117e+07	8.99296e+07	8.49137e+07	1.22475e+08	5.84305e+07	2.36172e+08	1.45428e+08	1.53652e+08	1.27877e+08	1.27295e+08	7.94682e+07	7.89022e+07	5.91896e+08	9.12641e+07	1.89179e+07	7.61058e+07	6.46079e+07	1.62678e+08	1.49212e+08	1.44583e+08
Com_451_pos	Styrene	C8 H8	104.063	6.968	105.07	No results	No results	Full match	Benzenoids	Benzene and substituted derivatives	Styrenes	Styrenes	4.70802e+08	4.64921e+08	4.82383e+08	4.73997e+08	4.46527e+08	4.99844e+08	5.00025e+08	5.16769e+08	5.25378e+08	4.50187e+08	5.64294e+08	5.19342e+08	5.06287e+08	5.78905e+08	5.58609e+08	4.51206e+08	4.82774e+08	4.99882e+08	4.11027e+08	4.98489e+08	4.94077e+08
Com_486_pos	octadec-9-ynoic acid	C18 H32 O2	262.229	9.233	263.237	Invalid mass	No results	No results					1.61995e+08	2.55052e+08	1.98625e+08	1.4702e+08	2.10868e+08	3.22709e+08	2.5227e+08	1.60611e+08	2.46219e+08	3.30895e+08	2.68579e+08	2.13034e+08	4.63629e+08	4.90157e+08	3.55145e+08	5.32994e+08	4.60536e+08	5.38798e+08	3.68548e+08	3.41596e+08	3.15728e+08
Com_496_pos	11-Deoxy prostaglandin F1汕	C20 H36 O4	322.25	7.623	323.258	Invalid mass	No results	No results	Lipids and lipid-like molecules	Fatty Acyls	Eicosanoids	Prostaglandins and related compounds	8.7611e+07	2.39789e+07	7.59951e+07	7.68695e+07	1.10823e+08	5.26955e+07	2.0884e+08	1.3441e+08	1.3352e+08	1.14158e+08	1.11937e+08	6.74521e+07	6.73161e+07	5.14002e+08	7.72672e+07	5.6844e+07	6.58346e+07	5.47963e+07	1.60185e+08	1.33858e+08	1.2546e+08
Com_503_pos	N-Acetylputrescine	C6 H14 N2 O	130.111	1.444	131.118	Full match	No results	No results	Organic acids and derivatives	Carboximidic acids and derivatives	Carboximidic acids	Carboximidic acids	9.87224e+07	1.70795e+08	1.24158e+08	1.39034e+08	1.1784e+08	1.67224e+08	3.74717e+08	4.48273e+08	3.64143e+08	3.39085e+08	3.21941e+08	3.70137e+08	1.90918e+08	2.05478e+08	2.38942e+08	1.8004e+08	2.2923e+08	1.96479e+08	2.47509e+08	2.34734e+08	2.33996e+08
Com_507_pos	Quinoline	C9 H7 N	129.058	6.166	130.065	Full match	No results	No results	Organoheterocyclic compounds	Quinolines and derivatives	Not available	Quinolines and derivatives	3.53991e+08	2.31431e+08	2.53057e+08	2.57867e+08	3.88818e+08	2.66108e+08	3.01981e+08	2.66824e+08	3.67072e+08	3.29633e+08	3.12853e+08	3.45227e+08	4.86248e+08	5.00649e+08	4.22296e+08	4.74721e+08	4.82073e+08	5.06799e+08	3.32153e+08	3.68316e+08	3.84239e+08
Com_526_pos	2,6-Di-tert-butyl-1,4-benzoquinone	C14 H20 O2	110.073	6.973	221.153	Invalid mass	No results	No results	Lipids and lipid-like molecules	Prenol lipids	Monoterpenoids	Monocyclic monoterpenoids	3.80888e+08	3.58934e+08	3.63224e+08	3.68542e+08	3.20099e+08	3.6669e+08	3.70864e+08	3.88086e+08	3.76303e+08	3.12503e+08	4.06139e+08	3.79172e+08	3.69087e+08	4.18484e+08	4.00568e+08	3.15114e+08	3.44003e+08	3.44982e+08	3.40101e+08	3.63307e+08	3.43068e+08
Com_533_pos	6-(3-hydroxybutan-2-yl)-5-(hydroxymethyl)-4-methoxy-2H-pyran-2-one	C11 H16 O5	266.051	2.229	267.058	Invalid mass	No results	No results					3.94062e+08	3.86525e+08	3.90405e+08	3.47965e+08	2.45398e+08	3.79526e+08	2.9585e+08	2.75691e+08	2.89545e+08	3.06878e+08	2.43981e+08	2.08178e+08	1.59364e+08	1.09525e+08	1.44534e+08	1.35379e+08	1.15789e+08	1.33248e+08	2.75155e+08	2.48551e+08	2.3906e+08
Com_540_pos	Acetophenone	C8 H8 O	138.068	5.954	121.065	Invalid mass	Invalid mass	No results	Organic oxygen compounds	Organooxygen compounds	Carbonyl compounds	Alkyl-phenylketones	9.49487e+07	1.16731e+08	8.7561e+07	1.18445e+08	1.07655e+08	1.08136e+08	3.29208e+08	3.39612e+08	3.81593e+08	3.36096e+08	4.03526e+08	3.95059e+08	4.29793e+08	4.75413e+08	3.76532e+08	4.03423e+08	4.57999e+08	4.61677e+08	2.15328e+08	3.01388e+08	3.09504e+08
Com_557_pos	(2S)-2-(2-hydroxypropan-2-yl)-2H,3H,7H-furo[3,2-g]chromen-7-one	C14 H14 O4	246.089	5.792	247.096	Full match	No results	No results					3.82137e+08	2.67922e+08	2.58486e+08	3.08258e+08	2.87882e+08	2.57433e+08	3.58395e+08	3.6322e+08	4.04129e+08	3.71103e+08	3.8451e+08	3.96977e+08	4.07238e+08	4.03579e+08	3.55041e+08	3.91777e+08	3.97461e+08	4.14111e+08	3.15992e+08	3.70194e+08	3.75406e+08
Com_576_pos	5-[(E)-2-(3,5-dihydroxyphenyl)ethenyl]-2-methoxybenzene-1,3-diol	C15 H14 O5	274.084	5.637	275.091	Full match	No results	No results					1.92946e+08	1.74162e+08	3.30534e+08	3.26937e+08	5.27621e+08	2.97161e+08	9.1003e+07	1.04765e+08	9.31011e+07	1.11271e+08	9.6111e+07	1.11067e+08	1.07453e+08	1.20941e+08	1.17909e+08	9.9123e+07	1.31345e+08	1.29573e+08	1.48152e+08	2.01931e+08	1.97071e+08
Com_579_pos	3,5-di(2-furylmethylidene)tetrahydro-2H-pyran-4-one	C15 H12 O4	256.073	6.239	257.08	Full match	No results	No results					2.1451e+08	2.00461e+08	2.4946e+08	2.32485e+08	2.6132e+08	2.09422e+08	2.58079e+08	2.6032e+08	2.89522e+08	5.91581e+07	3.39016e+08	3.34652e+08	3.42581e+08	4.48758e+08	4.48499e+08	4.88385e+08	3.81639e+08	4.80196e+08	1.9216e+08	2.3634e+08	3.00908e+08
Com_583_pos	LPC 18:2-SN1	C26 H50 N O7 P	519.333	8.893	520.34	No results	Full match	Full match					5.42857e+07	6.31826e+07	6.60103e+07	7.37241e+07	5.73805e+07	8.37691e+07	1.58046e+08	2.44677e+08	2.2566e+08	1.50591e+08	1.88675e+08	2.7688e+08	3.01829e+08	3.06965e+08	2.5383e+08	2.88059e+08	3.56958e+08	5.06917e+08	2.53808e+08	2.31155e+08	2.16332e+08
Com_586_pos	Linolelaidic Acid (C18:2N6T)	C18 H32 O2	280.24	8.215	561.488	No results	No results	Full match					3.251e+08	1.83551e+08	2.03443e+08	2.38671e+08	1.10057e+08	1.58797e+08	2.93412e+08	3.27646e+08	3.066e+08	2.06181e+08	2.99185e+08	2.60194e+08	1.558e+08	1.77914e+08	2.57704e+08	1.27489e+08	1.59806e+08	1.48258e+08	3.09769e+08	2.67363e+08	2.45985e+08
Com_590_pos	D-(+)-Glucose	C6 H12 O6	197.09	1.326	198.097	Invalid mass	No results	No results	Organic oxygen compounds	Organooxygen compounds	Carbohydrates and carbohydrate conjugates	Hexoses	2.25341e+08	1.97453e+08	2.49883e+08	2.02644e+08	5.12359e+08	2.42916e+08	7.66299e+07	6.27638e+07	6.86006e+07	7.38834e+07	6.71251e+07	5.56376e+07	2.58444e+07	2.33449e+07	2.69979e+07	2.95574e+07	2.39297e+07	2.71071e+07	1.15771e+08	9.75797e+07	9.69077e+07
Com_601_pos	7-{[(2E)-3,7-dimethylocta-2,6-dien-1-yl]oxy}-2H-chromen-2-one	C19 H22 O3	298.156	6.286	299.164	Full match	No results	No results					3.52699e+08	2.8893e+08	3.46527e+08	3.02213e+08	3.68828e+08	2.79848e+08	1.72689e+08	1.33463e+08	1.80051e+08	1.985e+08	1.7055e+08	1.54345e+08	1.63762e+08	1.09015e+08	1.54404e+08	1.65241e+08	1.16716e+08	9.92947e+07	2.28763e+08	2.17817e+08	2.22206e+08
Com_614_pos	11-Oxoetiocholanolone	C19 H28 O3	286.193	8.865	287.2	Invalid mass	No results	No match	Lipids and lipid-like molecules	Steroids and steroid derivatives	Androstane steroids	Androgens and derivatives	2.98824e+08	3.326e+08	4.18545e+08	2.78202e+08	4.213e+08	4.36681e+08	1.25476e+08	1.47872e+08	1.26185e+08	1.63634e+08	1.39646e+08	1.97614e+08	1.09809e+08	8.56478e+07	1.03547e+08	1.1545e+08	9.4769e+07	1.31462e+08	2.40703e+08	2.3672e+08	2.23415e+08
Com_621_pos	N-Acetylvaline	C7 H13 N O3	159.089	4.984	160.097	No results	No results	Full match	Organic acids and derivatives	Carboxylic acids and derivatives	Amino acids, peptides, and analogues	N-acyl-alpha amino acids	2.22055e+08	3.41567e+08	2.26348e+08	2.41119e+08	2.99553e+08	2.17823e+08	2.37839e+08	2.63763e+08	2.37124e+08	2.16607e+08	2.43649e+08	2.67952e+08	2.43706e+08	2.37991e+08	2.4088e+08	2.39142e+08	2.75532e+08	2.51237e+08	2.57072e+08	2.40907e+08	2.34934e+08
Com_629_pos	汐-Lapachone	C15 H14 O3	242.094	7.557	243.101	Full match	No results	Full match	Organoheterocyclic compounds	Naphthopyrans	Naphthopyranones	Naphthopyranones	2.25069e+08	2.26599e+08	3.3971e+08	2.52279e+08	4.74155e+08	2.98738e+08	1.73468e+08	1.2707e+08	1.65123e+08	3.67009e+08	1.34096e+08	1.48091e+08	1.35397e+08	8.26869e+07	9.13554e+07	1.36823e+08	1.19351e+08	9.83243e+07	2.64363e+08	2.42502e+08	2.33229e+08
Com_655_pos	4-methoxy-6-[2-(4-methoxyphenyl)ethyl]-2H-pyran-2-one	C15 H16 O4	265.058	3.859	283.092	Invalid mass	No results	No results					2.37546e+08	3.19181e+08	2.45828e+08	2.40855e+08	2.34265e+08	2.54382e+08	1.192e+08	2.1583e+08	1.19334e+08	1.19752e+08	1.36324e+08	2.32867e+08	1.86855e+08	1.89604e+08	1.54921e+08	1.20994e+08	1.88286e+08	1.76276e+08	2.0058e+08	1.87121e+08	1.69429e+08
Com_662_pos	1,4-dihydroxyheptadec-16-en-2-yl acetate	C19 H36 O4	310.25	8.913	311.257	Invalid mass	No results	No results					5.34924e+07	3.82122e+07	3.92123e+07	4.88323e+07	3.06532e+07	2.72833e+07	1.21248e+08	3.32522e+08	1.5561e+08	1.57497e+08	2.21948e+08	1.01377e+08	5.14464e+07	3.7913e+07	3.44165e+07	3.65104e+07	7.86095e+07	4.68753e+07	2.1221e+08	1.85686e+08	1.85439e+08
Com_663_pos	Catechin	C15 H14 O6	312.063	5.575	313.07	Invalid mass	No results	No results	Phenylpropanoids and polyketides	Flavonoids	Flavans	Catechins	4.0925e+07	3.56581e+07	2.42425e+07	3.207e+07	8.24546e+06	2.4474e+07	2.51378e+08	3.32395e+08	2.63328e+08	1.20552e+08	1.96879e+08	2.35737e+08	2.38018e+08	2.06201e+08	2.7931e+08	1.5624e+08	1.89605e+08	2.35394e+08	1.36967e+08	1.54903e+08	1.78813e+08
Com_664_pos	N-methyl-2-phenoxy-N-[2-(2-pyridinyl)ethyl]nicotinamide	C20 H19 N3 O2	333.147	7.167	334.155	Full match	No results	No results					2.72992e+08	2.33147e+08	2.64175e+08	2.20025e+08	3.73121e+08	3.12791e+08	2.71354e+08	1.99948e+08	2.58326e+08	2.56114e+08	2.44664e+08	2.28043e+08	2.57202e+08	3.2795e+08	2.56501e+08	3.04054e+08	3.34027e+08	2.84328e+08	2.62868e+08	2.51627e+08	2.64484e+08
Com_678_pos	Mevalonolactone	C6 H10 O3	130.063	5.573	131.07	Full match	No results	Full match	Organoheterocyclic compounds	Lactones	Delta valerolactones	Delta valerolactones	2.91551e+07	3.25685e+07	3.46597e+07	2.7324e+07	4.44906e+07	3.43055e+07	3.10693e+08	2.6835e+08	2.61283e+08	2.7512e+08	2.98626e+08	3.12663e+08	3.96323e+08	3.49229e+08	3.53807e+08	3.1341e+08	2.95125e+08	4.19096e+08	1.95773e+08	2.40347e+08	2.43766e+08
Com_683_pos	Gluconolactone	C6 H10 O6	178.047	1.397	179.055	No results	No results	Full match	Organic oxygen compounds	Organooxygen compounds	Carbohydrates and carbohydrate conjugates	Gluconolactones	2.97715e+08	1.95756e+08	7.85409e+07	1.21404e+08	1.94494e+08	1.94905e+08	1.48847e+08	1.18985e+08	1.49976e+08	1.89249e+08	1.28408e+08	1.19544e+08	3.18456e+08	2.66026e+08	2.88021e+08	3.18157e+08	2.70352e+08	3.07049e+08	2.4463e+08	2.13794e+08	2.32635e+08
Com_686_pos	acetoacetate	C4 H6 O3	102.032	1.395	103.039	No results	No results	Full match	Organic acids and derivatives	Keto acids and derivatives	Beta-keto acids and derivatives	Beta-keto acids and derivatives	1.38944e+07	1.93126e+07	1.66347e+07	1.19613e+07	1.587e+07	1.65602e+07	2.60642e+07	3.17933e+08	1.55714e+07	1.33249e+07	3.11603e+08	1.17636e+07	2.24084e+07	2.42344e+08	2.49918e+07	2.42097e+07	2.01446e+07	3.07798e+08	1.75344e+07	2.1665e+07	2.31857e+07
Com_691_pos	Valerophenone	C11 H14 O	162.104	7.315	163.112	Full match	No results	No results	Organic oxygen compounds	Organooxygen compounds	Carbonyl compounds	Alkyl-phenylketones	2.93375e+08	2.77416e+08	3.06912e+08	3.06761e+08	2.18465e+08	2.93592e+08	2.52737e+08	2.75375e+08	2.55378e+08	2.43199e+08	2.57532e+08	2.57084e+08	2.15685e+08	2.18207e+08	2.65405e+08	1.78784e+08	1.91894e+08	1.82358e+08	2.43657e+08	2.57851e+08	2.90313e+08
Com_713_pos	beta-Estradiol 17-Acetate	C20 H26 O3	314.188	6.905	315.195	No results	No results	Full match					2.59878e+08	2.56272e+08	3.19887e+08	2.01084e+08	3.96596e+08	3.80146e+08	6.54762e+07	7.52298e+07	6.06134e+07	1.39648e+07	6.14989e+07	7.05693e+07	6.55792e+07	6.56431e+07	5.57701e+07	6.33646e+07	7.29289e+07	7.61985e+07	1.4615e+08	1.47223e+08	1.39872e+08
Com_723_pos	Sedanolide	C12 H18 O2	194.13	7.316	195.138	Full match	No results	No results	Organoheterocyclic compounds	Isobenzofurans	Not available	Isobenzofurans	2.77797e+08	2.6717e+08	2.84962e+08	2.92172e+08	1.94063e+08	2.65093e+08	2.33408e+08	2.50304e+08	2.31106e+08	2.24539e+08	2.34769e+08	2.41922e+08	1.98872e+08	2.01723e+08	2.41426e+08	1.63744e+08	1.67476e+08	1.61016e+08	2.31328e+08	2.39988e+08	2.61615e+08
Com_726_pos	4-Ethylbenzaldehyde	C9 H10 O	134.073	7.582	135.08	Full match	No results	No results	Benzenoids	Benzene and substituted derivatives	Benzoyl derivatives	Benzoyl derivatives	2.47599e+08	2.78696e+08	2.37657e+08	2.34292e+08	1.59167e+08	2.58907e+08	2.97645e+08	2.60847e+08	2.76918e+08	2.38947e+08	2.70502e+08	2.56817e+08	2.03905e+08	1.82417e+08	2.34268e+08	1.67021e+08	1.37638e+08	1.52721e+08	2.35486e+08	2.26316e+08	2.4915e+08
Com_751_pos	3-Acetyl-2,5-dimethylfuran	C8 H10 O2	138.068	6.969	139.075	Full match	No results	No results	Organic oxygen compounds	Organooxygen compounds	Carbonyl compounds	Aryl alkyl ketones	2.55272e+08	2.43957e+08	2.50236e+08	2.53044e+08	2.17777e+08	2.47418e+08	2.41252e+08	2.61041e+08	2.39906e+08	2.17393e+08	2.68891e+08	2.4096e+08	2.50456e+08	2.92672e+08	2.77883e+08	2.39015e+08	2.61554e+08	2.67196e+08	2.26872e+08	2.42634e+08	2.31282e+08
Com_760_pos	Isoquinoline	C9 H7 N	129.058	5.396	130.065	Full match	No results	No results	Organoheterocyclic compounds	Isoquinolines and derivatives	Not available	Isoquinolines and derivatives	1.87311e+08	1.84912e+08	1.65993e+08	1.70174e+08	1.73813e+08	1.59071e+08	1.22997e+08	1.29522e+08	1.47528e+08	1.47057e+08	1.45561e+08	2.11646e+08	2.50849e+08	2.67635e+08	2.2638e+08	3.20615e+08	2.50175e+08	3.65424e+08	1.7611e+08	1.87736e+08	2.03427e+08
Com_783_pos	Celestolide	C17 H24 O	266.167	8.289	267.174	Invalid mass	No results	No results					1.95123e+08	1.95768e+08	3.08289e+08	1.89364e+08	2.66801e+08	3.06383e+08	1.08348e+08	1.44955e+08	1.12875e+08	1.30065e+08	1.33778e+08	1.77905e+08	9.41776e+07	7.45955e+07	7.11587e+07	8.68374e+07	8.03411e+07	1.05961e+08	1.65608e+08	1.61797e+08	1.58377e+08
Com_791_pos	tert-Butyl N-[1-(aminocarbonyl)-3-methylbutyl]carbamate	C11 H22 N2 O3	230.163	5.129	231.17	Full match	No results	No results	Organic acids and derivatives	Carboxylic acids and derivatives	Amino acids, peptides, and analogues	Leucine and derivatives	1.12428e+08	1.47346e+08	9.91751e+07	1.04504e+08	6.54102e+07	1.08363e+08	2.49661e+08	2.28805e+08	2.32444e+08	2.14072e+08	2.23926e+08	2.50365e+08	3.42655e+08	2.21408e+08	3.27649e+08	2.17208e+08	2.07125e+08	2.32998e+08	2.13673e+08	2.00711e+08	1.82905e+08
Com_811_pos	2-[amino(3-chloroanilino)methylene]malononitrile	C10 H7 Cl N4	218.04	1.404	219.047	Invalid mass	No results	No results					1.34992e+08	9.89078e+07	4.21964e+07	8.28514e+07	7.60489e+07	9.46999e+07	4.72362e+07	3.21567e+07	5.05985e+07	1.30357e+08	5.08452e+07	8.97718e+07	2.12002e+08	2.9673e+08	1.82664e+08	1.50327e+08	1.80624e+08	2.13645e+08	8.65228e+07	7.81499e+07	8.9049e+07
Com_823_pos	Purpurin	C14 H8 O5	256.037	5.615	257.044	Full match	No results	No results	Benzenoids	Anthracenes	Anthraquinones	Hydroxyanthraquinones	2.39025e+08	2.00816e+08	2.0657e+08	2.48141e+08	2.32166e+08	1.9599e+08	1.56303e+08	1.56032e+08	1.72034e+08	1.86932e+08	1.96378e+08	2.09681e+08	8.73956e+07	9.7957e+07	8.74321e+07	1.44074e+08	1.07941e+08	1.2805e+08	1.50747e+08	1.6257e+08	1.58352e+08
Com_891_pos	2-(2-amino-3-methylbutanamido)-3-phenylpropanoic acid	C14 H20 N2 O3	264.147	5.299	265.154	Full match	No results	Full match					2.16201e+08	7.34521e+07	1.69918e+08	1.79442e+08	9.61326e+07	1.57832e+08	1.12695e+08	9.63776e+07	1.05116e+08	7.88909e+07	8.24302e+07	9.79022e+07	1.06894e+08	8.0923e+07	1.11304e+08	8.34563e+07	6.8104e+07	7.89647e+07	8.08274e+07	7.3619e+07	7.84939e+07
Com_904_pos	4-Hydroxybenzoic acid	C7 H6 O3	138.032	5.564	277.07	No results	No results	Full match	Benzenoids	Benzene and substituted derivatives	Benzoic acids and derivatives	Hydroxybenzoic acid derivatives	2.1065e+08	1.60854e+08	1.91659e+08	2.05575e+08	2.03948e+08	1.88526e+08	1.04889e+08	1.26846e+08	1.09206e+08	1.18358e+08	1.19151e+08	1.69608e+08	1.70237e+08	1.72981e+08	1.56718e+08	1.88817e+08	1.70513e+08	2.14934e+08	1.34965e+08	1.42289e+08	1.37305e+08
Com_913_pos	alpha-Ketoglutaric acid	C5 H6 O5	146.021	2.067	147.029	No results	No results	Full match	Organic acids and derivatives	Keto acids and derivatives	Gamma-keto acids and derivatives	Gamma-keto acids and derivatives	9.78459e+07	7.34759e+07	6.74943e+07	9.08179e+07	6.08757e+07	8.35411e+07	1.56532e+08	1.50654e+08	1.59455e+08	1.4394e+08	1.58886e+08	1.45219e+08	2.03358e+08	2.34029e+08	2.40899e+08	2.04229e+08	2.62677e+08	2.29701e+08	1.78082e+08	1.53864e+08	1.52593e+08
Com_927_pos	UDP	C9 H14 N2 O12 P2	404.002	1.687	405.009	No results	No results	Full match	Nucleosides, nucleotides, and analogues	Pyrimidine nucleotides	Pyrimidine nucleotide sugars	Pyrimidine nucleotide sugars	6.5855e+07	1.57086e+08	7.16447e+07	1.1107e+08	5.82021e+07	6.83904e+07	1.7704e+08	8.11146e+07	1.7854e+08	1.68692e+08	1.69454e+08	1.68718e+08	1.52821e+08	1.65439e+08	5.72436e+07	1.46911e+08	1.60106e+08	1.40095e+08	1.74413e+08	1.44413e+08	1.34545e+08
Com_929_pos	Eicosapentaenoic acid	C20 H30 O2	308.235	8.674	309.242	Invalid mass	No results	No results	Lipids and lipid-like molecules	Fatty Acyls	Fatty acids and conjugates	Long-chain fatty acids	4.99821e+07	2.89526e+07	3.21355e+07	4.57148e+07	1.36561e+07	2.40753e+07	9.40873e+07	2.19306e+08	1.11277e+08	1.30597e+08	1.54082e+08	9.05928e+07	3.59488e+07	2.96889e+07	2.628e+07	2.55903e+07	5.4238e+07	2.86237e+07	1.71145e+08	1.54124e+08	1.44747e+08
Com_951_pos	6-Pentyl-2H-pyran-2-one	C10 H14 O2	166.099	5.802	167.106	Full match	No results	Full match					8.95965e+07	2.00685e+08	1.57619e+08	1.0456e+08	1.41519e+08	8.40135e+07	4.08085e+07	7.65703e+07	4.70646e+07	6.58292e+07	4.93891e+07	8.71096e+07	1.36192e+07	1.14147e+07	1.32577e+07	1.44015e+07	1.29225e+07	1.29076e+07	8.56778e+07	6.48258e+07	8.65103e+07
Com_953_pos	4',7-Dihydroxyflavanone	C15 H12 O4	256.073	6.912	257.08	Full match	No results	No results	Phenylpropanoids and polyketides	Flavonoids	Flavans	Flavanones	1.98004e+08	1.79258e+08	1.57063e+08	1.93295e+08	2.10681e+08	1.89518e+08	1.2337e+08	1.50389e+08	1.87779e+08	1.53229e+08	1.6387e+08	1.87198e+08	2.62028e+08	1.56958e+08	2.28105e+08	2.59678e+08	2.77814e+08	2.42159e+08	1.34364e+08	1.64287e+08	1.94274e+08
Com_1013_pos	3-[2-(3-Hydroxyphenyl)ethyl]-5-methoxyphenol	C15 H16 O3	244.11	8.325	245.117	Full match	No results	No results	Phenylpropanoids and polyketides	Stilbenes	Not available	Stilbenes	1.83085e+08	1.69297e+08	1.89567e+08	1.75054e+08	2.28836e+08	1.79677e+08	1.0578e+08	8.90277e+07	9.87294e+07	1.48113e+08	1.06683e+08	1.02251e+08	1.15787e+08	9.08436e+07	1.08438e+08	1.25111e+08	1.05332e+08	1.07905e+08	1.37729e+08	1.40515e+08	1.33953e+08
Com_1018_pos	7-Hydroxy-3,4-dihydrocarbostyril	C9 H9 N O2	163.063	3.456	181.097	No results	No results	Full match	Organoheterocyclic compounds	Quinolines and derivatives	Quinolones and derivatives	Hydroquinolones	5.81154e+07	3.31463e+07	4.44136e+07	4.49182e+07	3.90414e+07	3.3707e+07	1.4224e+08	1.87591e+08	1.02777e+08	1.1891e+08	1.07103e+08	1.94467e+08	1.69784e+08	2.20833e+08	1.31729e+08	1.28459e+08	1.64791e+08	1.70938e+08	1.27477e+08	1.15518e+08	1.12706e+08
Com_1019_pos	2-(3,4-dihydroxyphenyl)-3,5,7-trihydroxy-6-methyl-4H-chromen-4-one	C16 H12 O7	316.058	7.693	317.065	Full match	No results	No results					1.81779e+08	1.3315e+08	1.6694e+08	1.50113e+08	1.93086e+08	1.85909e+08	6.55306e+07	5.79181e+07	6.25345e+07	7.41949e+07	5.73834e+07	6.00136e+07	1.53492e+07	6.25744e+07	7.35822e+07	6.93203e+07	8.41099e+07	6.7647e+07	1.07009e+08	1.01646e+08	1.0398e+08
Com_1029_pos	7-hydroxy-3-(4-methoxyphenyl)-4H-chromen-4-one	C16 H12 O4	290.057	7.283	308.091	Invalid mass	No results	No results					1.14514e+08	1.31333e+08	1.59414e+08	1.10199e+08	1.01383e+08	1.84616e+08	1.18636e+08	1.9426e+08	1.2782e+08	1.0669e+08	1.55411e+08	2.26669e+08	1.14959e+08	1.42147e+08	1.44754e+08	9.35574e+07	1.06532e+08	1.66105e+08	1.17715e+08	1.26079e+08	1.38202e+08
Com_1038_pos	L-Hydroxyproline	C5 H9 N O3	131.058	2.714	132.065	No results	No results	Full match	Organic acids and derivatives	Carboxylic acids and derivatives	Amino acids, peptides, and analogues	Proline and derivatives	1.0897e+08	1.17927e+08	8.9778e+07	1.11412e+08	6.7754e+07	8.79943e+07	1.34844e+08	1.28704e+08	1.36298e+08	1.18948e+08	1.29182e+08	1.01957e+08	1.82264e+08	1.92549e+08	1.99213e+08	1.76619e+08	2.09336e+08	1.78314e+08	1.53085e+08	1.44046e+08	1.40558e+08
Com_1084_pos	Pyridoxine	C8 H11 N O3	169.074	2.099	187.108	No results	No results	Full match	Organoheterocyclic compounds	Pyridines and derivatives	Pyridoxines	Pyridoxines	7.67247e+07	7.80491e+07	5.37309e+07	5.89532e+07	3.87519e+07	5.62456e+07	1.69378e+08	1.56803e+08	1.66821e+08	1.32741e+08	1.37838e+08	1.58358e+08	2.34772e+08	1.51886e+08	2.25478e+08	1.74104e+08	1.65872e+08	1.90509e+08	1.41257e+08	1.27689e+08	1.24259e+08
Com_1085_pos	L-Alanyl-L-proline	C8 H14 N2 O3	186.1	2.089	187.107	Full match	No results	No results	Organic acids and derivatives	Carboxylic acids and derivatives	Amino acids, peptides, and analogues	Dipeptides	7.67247e+07	7.80491e+07	5.37309e+07	5.89532e+07	3.87519e+07	5.62456e+07	1.69378e+08	1.56803e+08	1.66821e+08	1.32741e+08	1.37838e+08	1.58358e+08	2.34772e+08	1.51886e+08	2.25478e+08	1.74104e+08	1.65872e+08	1.90509e+08	1.41257e+08	1.27689e+08	1.24259e+08
Com_1130_pos	DL-Citrulline	C6 H13 N3 O3	175.096	1.326	176.103	No results	No results	Full match	Organic acids and derivatives	Carboxylic acids and derivatives	Amino acids, peptides, and analogues	Alpha amino acids	4.84582e+07	5.32468e+07	5.72379e+07	5.64502e+07	4.84146e+07	7.08636e+07	1.55628e+08	1.46004e+08	1.41925e+08	1.37708e+08	1.33619e+08	1.1379e+08	2.04005e+08	1.88943e+08	2.15139e+08	1.79497e+08	1.88597e+08	1.91044e+08	1.35665e+08	1.21216e+08	1.25312e+08
Com_1181_pos	Phosphocholine	C5 H14 N O4 P	183.066	8.689	184.073	No results	Full match	No results	Organic nitrogen compounds	Organonitrogen compounds	Quaternary ammonium salts	Phosphocholines	1.95699e+06	2.77004e+06	1.97366e+06	3.22709e+06	1.81904e+06	2.67868e+06	3.81472e+07	3.4123e+07	4.48726e+07	2.83375e+07	3.6257e+07	3.55136e+07	1.57457e+08	1.54213e+08	1.3142e+08	1.10067e+08	1.57134e+08	2.14292e+08	5.83702e+07	6.8891e+07	7.05918e+07
Com_1193_pos	Glycylproline	C7 H12 N2 O3	172.085	1.645	173.092	Full match	No results	Full match	Organic acids and derivatives	Carboxylic acids and derivatives	Amino acids, peptides, and analogues	Dipeptides	1.09227e+08	8.78863e+07	8.92958e+07	8.75312e+07	6.12222e+07	8.27613e+07	1.2683e+08	1.35582e+08	1.25189e+08	1.15232e+08	4.4064e+07	1.17484e+08	1.39933e+08	1.36183e+08	1.60025e+08	1.26676e+08	1.33993e+08	1.40027e+08	1.29775e+08	1.12818e+08	1.05963e+08
Com_1208_pos	Taxifolin	C15 H12 O7	286.047	8.583	287.055	Invalid mass	Invalid mass	No results	Phenylpropanoids and polyketides	Flavonoids	Flavans	Flavanonols	1.37815e+08	1.38745e+08	1.82439e+08	1.6271e+08	1.82234e+08	1.66759e+08	8.80507e+07	7.10571e+07	9.11177e+07	1.18133e+08	8.12247e+07	8.08183e+07	5.47525e+07	4.66968e+07	4.888e+07	5.70387e+07	3.37275e+07	2.80833e+07	1.07342e+08	1.02508e+08	1.13931e+08
Com_1219_pos	CAR 6:1	C13 H24 N O4	257.163	5.387	258.17	No results	Invalid mass	No results					5.00103e+07	8.14119e+07	4.6251e+07	5.96638e+07	7.17803e+07	4.52534e+07	9.93851e+07	1.19717e+08	1.12804e+08	7.42299e+07	9.07421e+07	1.24032e+08	1.27792e+08	1.5031e+08	1.24072e+08	1.38799e+08	1.24291e+08	2.06791e+08	1.07642e+08	9.69277e+07	9.60658e+07
Com_1244_pos	3-[4-methyl-1-(2-methylpropanoyl)-3-oxocyclohexyl]butanoic acid	C15 H24 O4	290.151	6.687	273.148	Invalid mass	No results	No results					1.45106e+08	1.18601e+08	1.26791e+08	1.15607e+08	1.61415e+08	1.18484e+08	8.82496e+07	9.70249e+07	9.54342e+07	7.58949e+07	8.99951e+07	9.21896e+07	2.64375e+07	6.96656e+07	7.14846e+07	7.8644e+07	8.0552e+07	8.65377e+07	9.97537e+07	9.31699e+07	1.05028e+08
Com_1294_pos	(2E)-3-(3,4-dimethoxyphenyl)prop-2-enoic acid	C11 H12 O4	190.063	5.721	191.07	Invalid mass	No results	No results					1.22074e+08	1.22015e+08	1.42628e+08	1.59682e+08	1.45884e+08	1.12465e+08	1.48156e+08	1.26641e+08	1.39792e+08	1.54958e+08	1.62738e+08	1.3263e+08	1.55137e+08	1.54913e+08	1.37147e+08	1.3275e+08	1.57685e+08	1.37271e+08	1.11192e+08	1.53407e+08	1.27942e+08
Com_1297_pos	6-Methylquinoline	C10 H9 N	143.073	5.21	144.081	Full match	No results	No results	Organoheterocyclic compounds	Quinolines and derivatives	Not available	Quinolines and derivatives	1.36206e+08	9.43942e+07	1.21726e+08	9.74253e+07	8.51963e+07	1.16434e+08	1.1146e+08	1.16388e+08	1.1167e+08	9.62537e+07	1.01228e+08	1.04691e+08	1.07599e+08	9.69594e+07	1.14425e+08	9.69099e+07	1.11708e+08	1.10404e+08	1.0402e+08	1.07439e+08	1.11536e+08
Com_1302_pos	4,7,8-trimethoxyfuro[2,3-b]quinoline	C14 H13 N O4	297.04	5.793	298.047	Invalid mass	No results	No results					1.2671e+08	1.3592e+08	1.65222e+08	1.4613e+08	1.51095e+08	1.50175e+08	8.95633e+07	1.15171e+08	9.23778e+07	1.22582e+08	1.05427e+08	1.42717e+08	5.70952e+07	5.03899e+07	4.9628e+07	5.83764e+07	5.70655e+07	4.97097e+07	9.86766e+07	1.16421e+08	1.24456e+08
Com_1315_pos	5-morpholino-2,4(1H,3H)-pyrimidinedione	C8 H11 N3 O3	197.081	1.357	198.089	Invalid mass	No results	No results					1.06682e+08	9.1148e+07	1.63432e+08	1.434e+08	1.42826e+08	1.22876e+08	6.2604e+07	8.02516e+07	6.61247e+07	7.82069e+07	6.9792e+07	8.77495e+07	1.13607e+08	8.66455e+07	9.70153e+07	1.17398e+08	9.47423e+07	1.31042e+08	8.89862e+07	1.15998e+08	8.96483e+07
Com_1323_pos	Biochanin A	C16 H12 O5	284.068	5.533	285.075	Full match	No results	No results	Phenylpropanoids and polyketides	Isoflavonoids	O-methylated isoflavonoids	4'-O-methylisoflavones	4.11742e+07	4.36261e+07	5.13488e+07	4.90081e+07	5.35254e+07	5.28383e+07	6.24269e+07	5.06042e+07	4.17026e+07	5.5287e+07	4.54349e+07	4.6333e+07	4.36772e+07	1.62384e+08	1.43508e+08	9.28924e+07	5.08066e+07	1.11548e+08	5.05637e+07	5.86285e+07	4.37167e+07
Com_1326_pos	Sulfamethoxazole	C10 H11 N3 O3 S	253.05	6.008	254.057	Invalid mass	No results	No results	Benzenoids	Benzene and substituted derivatives	Benzenesulfonamides	Aminobenzenesulfonamides	1.33432e+08	1.16546e+08	1.40584e+08	1.39025e+08	1.57675e+08	1.19006e+08	1.1756e+08	1.10148e+08	1.07261e+08	1.60909e+08	3.04177e+07	1.25337e+08	9.2315e+07	6.95983e+07	8.47454e+07	9.04236e+07	7.32327e+07	7.87545e+07	1.01208e+08	1.19837e+08	1.26741e+08
Com_1341_pos	5-Phenylvaleric Acid	C11 H14 O2	178.099	6.97	179.106	No results	No results	Full match	Lipids and lipid-like molecules	Fatty Acyls	Fatty acids and conjugates	Medium-chain fatty acids	1.27662e+08	1.19071e+08	1.23186e+08	1.22463e+08	1.08304e+08	1.24688e+08	1.15544e+08	1.28501e+08	1.21236e+08	9.89471e+07	1.31056e+08	1.22925e+08	1.17077e+08	1.35572e+08	1.24931e+08	1.01609e+08	1.05793e+08	1.12697e+08	1.11843e+08	1.16579e+08	1.10871e+08
Com_1364_pos	4,7-dimethoxy-1H-phenalen-1-one	C15 H12 O3	240.078	6.765	241.086	Full match	No results	No results					7.99789e+07	2.21965e+07	3.6039e+07	7.70161e+07	3.4456e+07	4.32555e+07	1.20316e+08	8.15812e+07	6.79549e+07	1.52629e+08	1.1345e+08	1.0631e+08	6.75891e+07	3.14596e+07	4.24823e+07	6.71393e+07	4.35307e+07	4.19675e+07	1.08434e+08	8.54758e+07	5.17278e+07
Com_1368_pos	4-(cyanomethyl)phenyl nicotinate	C14 H10 N2 O2	200.12	6.03	183.117	Invalid mass	No results	No results					3.21745e+07	1.27981e+08	6.59877e+07	9.53402e+07	6.09949e+07	9.01309e+07	1.00449e+08	9.32168e+07	1.01078e+08	1.08501e+08	6.77385e+07	1.05819e+08	7.39793e+07	5.40802e+07	6.4711e+07	7.0765e+07	4.31374e+07	6.23025e+07	7.82766e+07	8.86658e+07	9.20434e+07
Com_1374_pos	N-Acetylmannosamine	C8 H15 N O6	221.09	1.402	222.097	No results	Full match	Full match	Organic oxygen compounds	Organooxygen compounds	Carbohydrates and carbohydrate conjugates	Acylaminosugars	1.2626e+08	1.07273e+08	1.14696e+08	1.09853e+08	8.6141e+07	1.07301e+08	8.07425e+07	8.33624e+07	7.0122e+07	6.89038e+07	6.98974e+07	8.45563e+07	9.89212e+07	8.11827e+07	9.17911e+07	8.47961e+07	7.12527e+07	8.13014e+07	9.4256e+07	8.34541e+07	8.37737e+07
Com_1430_pos	Punicic Acid	C18 H30 O2	278.224	7.078	279.232	No results	No results	Full match	Lipids and lipid-like molecules	Fatty Acyls	Lineolic acids and derivatives	Lineolic acids and derivatives	1.10007e+08	1.21878e+08	1.01541e+08	1.32644e+08	8.10273e+07	1.05759e+08	1.03943e+08	1.10212e+08	1.08596e+08	1.01421e+08	9.4913e+07	9.77693e+07	6.21717e+07	5.87089e+07	7.06305e+07	5.84098e+07	5.96608e+07	5.45735e+07	9.60671e+07	9.16402e+07	8.99302e+07
Com_1438_pos	Coenzyme Q2	C19 H26 O4	318.183	6.849	319.19	Full match	No results	No results	Lipids and lipid-like molecules	Prenol lipids	Quinone and hydroquinone lipids	Ubiquinones	1.1797e+08	9.79812e+07	1.08617e+08	1.23519e+08	9.44524e+07	1.04315e+08	1.11933e+08	1.20548e+08	1.29552e+08	8.22621e+07	1.07795e+08	1.32788e+08	1.04499e+08	9.55491e+07	1.10841e+08	1.09394e+08	1.12088e+08	1.10114e+08	1.01896e+08	9.61562e+07	9.19448e+07
Com_1446_pos	6-amino-4-(3,4-dimethoxyphenyl)-2-thioxo-2H-thiine-5-carbonitrile	C14 H12 N2 O2 S2	304.035	7.954	305.042	Full match	No results	No results					8.04449e+07	6.14701e+07	1.11877e+08	1.07974e+08	1.14787e+08	9.83996e+07	8.47264e+07	8.17548e+07	7.60695e+07	8.89011e+07	1.04462e+08	1.08475e+08	1.28784e+08	1.4485e+08	1.16911e+08	4.05683e+07	7.73367e+07	1.63644e+08	8.81699e+07	8.92761e+07	9.8744e+07
Com_1459_pos	acetyl phospahte	C2 H5 O5 P	139.987	1.263	298.009	No results	No results	Full match					1.17815e+08	9.90579e+07	1.06042e+08	1.0188e+08	7.95911e+07	9.76453e+07	9.18112e+07	9.47879e+07	9.20292e+07	9.87096e+07	8.79439e+07	9.08039e+07	6.43713e+07	6.92791e+07	6.64711e+07	6.04665e+07	5.98351e+07	6.27952e+07	8.4418e+07	8.1003e+07	8.35559e+07
Com_1472_pos	KPH	C17 H28 N6 O4	362.206	7.118	363.214	Invalid mass	No results	No results					1.13821e+08	6.9251e+07	1.04221e+08	8.51025e+07	1.18992e+08	7.91357e+07	7.87129e+07	8.04424e+07	8.3733e+07	8.75281e+07	9.03463e+07	7.32171e+07	6.42103e+07	5.1304e+07	5.76977e+07	5.9462e+07	4.36447e+07	5.6704e+07	9.94536e+07	9.27165e+07	9.54308e+07
Com_1473_pos	Emodin	C15 H10 O5	116.048	0.516	271.06	Invalid mass	Invalid mass	No results	Benzenoids	Anthracenes	Anthraquinones	Hydroxyanthraquinones	8.63445e+07	1.09371e+08	1.01888e+08	1.02091e+08	1.65745e+08	1.18033e+08	1.15672e+08	9.07715e+07	1.10183e+08	1.0844e+08	9.73494e+07	8.66049e+07	1.32979e+08	1.02051e+08	9.77851e+07	1.09289e+08	1.11279e+08	1.13813e+08	7.78237e+07	1.12568e+08	8.65481e+07
Com_1544_pos	JWH 073 N-butanoic acid-d5	C23 H14 [2]H5 N O3	170.094	7.578	153.091	Invalid mass	No results	No results					9.96137e+07	1.03746e+08	8.83612e+07	9.6425e+07	6.28347e+07	9.66326e+07	9.39545e+07	9.13072e+07	9.71399e+07	8.58235e+07	9.33418e+07	9.20876e+07	7.2891e+07	6.40303e+07	8.45261e+07	6.43445e+07	6.29423e+07	5.73579e+07	9.41992e+07	8.95335e+07	9.04643e+07
Com_1566_pos	Oxazepam	C15 H11 Cl N2 O2	286.047	5.812	287.055	No results	Invalid mass	No results	Organoheterocyclic compounds	Benzodiazepines	1,4-benzodiazepines	1,4-benzodiazepines	9.08774e+07	1.10334e+08	8.21664e+07	7.9947e+07	9.20318e+07	9.51513e+07	4.85383e+07	3.61266e+07	5.30799e+07	7.27402e+07	4.62132e+07	4.44482e+07	5.3238e+07	4.30121e+07	5.07207e+07	4.82603e+07	4.27787e+07	3.88121e+07	5.19716e+07	6.74023e+07	6.73779e+07
Com_1573_pos	di{4-[(2-hydroxyethyl)(methyl)amino]phenyl}methanone	C19 H24 N2 O3	328.178	5.382	329.186	Full match	No results	No results					7.90531e+07	4.71208e+07	4.64034e+07	5.3495e+07	4.15514e+07	4.7919e+07	6.51806e+07	5.27385e+07	6.70585e+07	6.01308e+07	6.02638e+07	5.88602e+07	2.84544e+06	1.23246e+08	8.80769e+07	1.35541e+08	1.55245e+08	1.22018e+08	7.51935e+07	5.98544e+07	6.82223e+07
Com_1575_pos	N-Tetradecanamide	C14 H29 N O	227.225	8.603	228.232	No results	No results	Full match	Lipids and lipid-like molecules	Fatty Acyls	Fatty amides	Fatty amides	7.21703e+07	9.10469e+07	7.91813e+07	7.23877e+07	9.68385e+07	1.23036e+08	6.51485e+07	5.13828e+07	6.54373e+07	8.74355e+07	7.32175e+07	6.22208e+07	6.29218e+07	4.27856e+07	3.62682e+07	9.00252e+07	6.13989e+07	7.59438e+07	9.22634e+07	8.48441e+07	8.23836e+07
Com_1576_pos	5-Fluoro-2-[(3S)-1-(2-methylbenzyl)-3-pyrrolidinyl]-1H-benzimidazole	C19 H20 F N3	309.169	4.758	310.176	Invalid mass	No results	No results	Organoheterocyclic compounds	Benzimidazoles	Not available	Benzimidazoles	1.08302e+08	8.31995e+07	9.07526e+07	1.01084e+08	4.81386e+07	5.50615e+07	5.13648e+07	5.21297e+07	4.91171e+07	5.09824e+07	4.97146e+07	5.52477e+07	6.50455e+07	7.36811e+07	5.74809e+07	5.87537e+07	8.26131e+07	6.82568e+07	7.01761e+07	6.15402e+07	5.89044e+07
Com_1603_pos	ethyl 4-(2,4-dichlorophenoxy)-3-nitrobenzoate	C15 H11 Cl2 N O5	372.022	1.274	373.029	Invalid mass	No results	No results					9.22686e+07	7.63872e+07	8.44818e+07	7.77352e+07	6.30499e+07	7.61421e+07	1.00076e+08	4.65926e+07	8.42309e+07	1.00719e+08	9.44491e+07	8.9473e+07	7.87433e+07	7.575e+07	7.52404e+07	7.54614e+07	7.33218e+07	7.27518e+07	9.08994e+07	8.18248e+07	7.64453e+07
Com_1606_pos	L-Iditol	C6 H14 O6	182.079	0.514	183.086	Full match	No results	Full match	Organic oxygen compounds	Organooxygen compounds	Carbohydrates and carbohydrate conjugates	Sugar alcohols	8.68677e+07	7.43487e+07	6.96633e+07	5.81286e+07	9.85407e+07	6.47863e+07	7.08466e+07	7.53049e+07	9.29819e+07	8.76355e+07	8.74239e+07	7.66511e+07	1.05183e+08	9.6207e+07	9.52623e+07	1.26935e+08	1.26882e+08	1.32921e+08	9.07228e+07	9.91553e+07	1.07044e+08
Com_1610_pos	Ala-Val	C8 H16 N2 O3	188.116	2.876	189.123	No results	Full match	Full match	Organic acids and derivatives	Carboxylic acids and derivatives	Amino acids, peptides, and analogues	Peptides	5.03889e+07	5.97229e+07	4.56668e+07	4.31124e+07	2.38713e+07	4.57334e+07	1.15058e+08	1.021e+08	1.05456e+08	8.49747e+07	8.56121e+07	9.12517e+07	1.22604e+08	8.61068e+07	1.19564e+08	8.47835e+07	8.5784e+07	9.23407e+07	9.0307e+07	7.42769e+07	7.6718e+07
Com_1614_pos	2-(2-acetyl-3,5-dihydroxyphenyl)acetic acid	C10 H10 O5	192.042	5.553	193.049	Invalid mass	No results	No results					6.39129e+07	3.47745e+07	5.56553e+07	2.7422e+07	4.21585e+07	2.13836e+07	1.00384e+08	1.02091e+08	1.03449e+08	1.06279e+08	1.09247e+08	9.0023e+07	1.25899e+08	1.17341e+08	1.1513e+08	1.1418e+08	1.01251e+08	1.28709e+08	8.99827e+07	7.79466e+07	9.77015e+07
Com_1638_pos	Gly-Val	C7 H14 N2 O3	174.1	3.156	175.108	No results	Full match	Full match	Organic acids and derivatives	Carboxylic acids and derivatives	Amino acids, peptides, and analogues	Dipeptides	5.55146e+07	6.85143e+07	5.14637e+07	4.71479e+07	2.74324e+07	4.76184e+07	1.02678e+08	9.90906e+07	9.60432e+07	8.28553e+07	7.97e+07	7.51652e+07	1.08583e+08	7.48432e+07	1.01235e+08	8.76288e+07	8.6016e+07	8.91958e+07	8.79602e+07	7.0663e+07	7.73363e+07
Com_1642_pos	p-Coumaric acid	C9 H8 O3	164.047	5.545	165.054	No results	Full match	Full match	Phenylpropanoids and polyketides	Cinnamic acids and derivatives	Hydroxycinnamic acids and derivatives	Hydroxycinnamic acids	2.60437e+07	2.86371e+07	2.33445e+07	2.34411e+07	2.72769e+07	2.12825e+07	8.58844e+07	7.67946e+07	8.55306e+07	8.6582e+07	1.26314e+08	7.89354e+07	8.75179e+07	7.10406e+07	1.32592e+08	1.02463e+08	1.15599e+08	1.06678e+08	6.9236e+07	7.27028e+07	7.1878e+07
Com_1645_pos	Indole	C8 H7 N	135.068	5.212	118.065	Invalid mass	No results	No results	Organoheterocyclic compounds	Indoles and derivatives	Indoles	Indoles	1.02874e+08	9.9035e+07	9.90818e+07	1.01329e+08	7.15266e+07	9.58446e+07	9.30634e+07	9.56298e+07	9.82067e+07	9.27392e+07	9.28067e+07	9.76508e+07	1.0987e+08	9.29652e+07	1.10787e+08	9.61322e+07	1.11281e+08	1.10201e+08	8.23491e+07	1.01686e+08	1.06235e+08
Com_1654_pos	Hippuric acid	C9 H9 N O3	179.058	2.196	197.092	No results	No results	Full match	Benzenoids	Benzene and substituted derivatives	Benzoic acids and derivatives	Hippuric acids	3.82151e+07	5.68154e+07	4.98085e+07	3.97156e+07	4.19653e+07	4.40013e+07	7.73086e+07	1.10034e+08	7.81908e+07	7.03995e+07	7.94334e+07	1.21741e+08	7.95071e+07	7.438e+07	8.11141e+07	7.20623e+07	7.80896e+07	8.31052e+07	7.16663e+07	6.72938e+07	6.46293e+07
Com_1672_pos	8,8-dimethyl-2H,8H-pyrano[3,2-g]chromen-2-one	C14 H12 O3	228.078	5.785	229.086	Full match	No results	No results					1.00784e+08	7.01311e+07	5.92564e+07	7.5807e+07	7.08664e+07	6.60898e+07	8.96801e+07	9.03371e+07	1.0048e+08	9.58596e+07	9.51542e+07	9.619e+07	1.10641e+08	1.1175e+08	1.00951e+08	1.09714e+08	1.08375e+08	1.09951e+08	7.4083e+07	8.75732e+07	9.96235e+07
Com_1710_pos	INK	C16 H31 N5 O5	188.116	4.722	189.123	Invalid mass	No match	No match					4.94212e+07	5.71488e+07	4.11276e+07	3.92343e+07	2.54813e+07	4.25816e+07	1.01584e+08	9.63442e+07	8.89113e+07	7.75902e+07	7.82115e+07	8.21692e+07	1.07005e+08	7.95121e+07	1.05477e+08	7.20488e+07	8.08577e+07	7.92198e+07	8.3164e+07	7.33213e+07	6.94118e+07
Com_1770_pos	Spectinomycin	C14 H24 N2 O7	364.186	6.028	365.193	Invalid mass	No results	No results	Organoheterocyclic compounds	Dioxanes	1,4-dioxanes	1,4-dioxanes	8.46906e+06	2.70005e+07	2.18474e+07	3.20079e+07	1.98692e+07	2.37946e+07	2.37944e+07	1.00884e+08	2.225e+07	2.38936e+07	8.58048e+07	2.28683e+07	2.29107e+07	2.28903e+07	2.39029e+07	2.04244e+07	2.04335e+07	2.06714e+07	2.5508e+07	2.13875e+07	2.42487e+07
Com_1795_pos	Rhamnetin	C16 H12 O7	316.058	5.494	317.065	Full match	No results	No results	Phenylpropanoids and polyketides	Flavonoids	Flavones	Flavonols	9.22782e+07	6.98232e+07	7.17884e+07	7.52593e+07	9.18163e+07	9.34629e+07	2.2556e+07	2.27395e+07	2.41714e+07	2.55239e+07	2.62742e+07	2.62213e+07	2.37183e+07	2.52244e+07	2.25916e+07	2.82633e+07	3.18307e+07	2.77547e+07	3.66825e+07	3.69886e+07	3.36921e+07
Com_1807_pos	Prolylleucine	C11 H20 N2 O3	228.151	6.035	229.158	Invalid mass	No results	No results	Organic acids and derivatives	Carboxylic acids and derivatives	Amino acids, peptides, and analogues	Dipeptides	2.73918e+07	9.25241e+07	5.70186e+07	8.67786e+07	5.27008e+07	7.60776e+07	8.05694e+07	7.98909e+07	8.40001e+07	8.1149e+07	7.3702e+07	8.44079e+07	5.43239e+07	5.54859e+07	6.05632e+07	5.32371e+07	5.31514e+07	5.19294e+07	6.04672e+07	6.77939e+07	6.97208e+07
Com_1843_pos	L-Adrenaline	C9 H13 N O3	183.089	5.561	201.123	No results	No results	Full match	Benzenoids	Phenols	Benzenediols	Catechols	4.95529e+07	5.91045e+07	3.43687e+07	4.64559e+07	3.2719e+07	4.12723e+07	8.87783e+07	9.63051e+07	8.65336e+07	7.70832e+07	9.60621e+07	9.13158e+07	8.61727e+07	8.34048e+07	9.57611e+07	6.64348e+07	7.96989e+07	7.2518e+07	6.42046e+07	7.39168e+07	6.96566e+07
Com_1847_pos	AKB48 N-(4-hydroxypentyl) metabolite	C23 H31 N3 O2	403.226	7.768	404.233	Invalid mass	No results	No results	Organoheterocyclic compounds	Benzopyrazoles	Indazoles	Indazole-3-carboxamides	5.5584e+07	5.33522e+07	4.67679e+07	4.54729e+07	6.5765e+07	5.03658e+07	5.9951e+07	5.45519e+07	5.63975e+07	5.8088e+07	6.13637e+07	5.13481e+07	5.75767e+07	5.00951e+07	4.53695e+07	5.77231e+07	6.0254e+07	5.77052e+07	7.60302e+07	6.44791e+07	5.52704e+07
Com_1866_pos	7-(1-pyrrolidinyl)pyrimido[4,5-d]pyrimidin-4-amine	C10 H12 N6	216.111	2.314	217.118	Invalid mass	No results	No results					3.6822e+07	4.13051e+07	2.72704e+07	3.15617e+07	1.93275e+07	3.10707e+07	8.97325e+07	8.57785e+07	8.81576e+07	7.1106e+07	7.31587e+07	7.8881e+07	1.24719e+08	8.25157e+07	1.13523e+08	8.68228e+07	8.89506e+07	9.63092e+07	7.25383e+07	6.53993e+07	6.50351e+07
Com_1924_pos	(+/-)5(6)-EET	C20 H32 O3	302.224	7.979	303.232	Invalid mass	No results	No match	Lipids and lipid-like molecules	Fatty Acyls	Fatty acids and conjugates	Epoxy fatty acids	7.12471e+07	5.94613e+07	8.35074e+07	4.9671e+07	5.96537e+07	9.12887e+07	5.78156e+07	6.43143e+07	5.03575e+07	4.94105e+07	5.6607e+07	6.18314e+07	4.36657e+07	4.06184e+07	4.31479e+07	4.38693e+07	3.87181e+07	5.72852e+07	7.17878e+07	5.80605e+07	5.63193e+07
Com_1934_pos	LPC 16:0-SN1	C24 H50 N O7 P	495.332	9.244	496.34	No results	Full match	Full match					4.34173e+07	4.68169e+07	6.24561e+07	5.77326e+07	6.35928e+07	8.03765e+07	2.22526e+07	5.37989e+06	2.35364e+07	2.20162e+07	1.18616e+07	3.25383e+07	6.3604e+07	9.30437e+07	5.24435e+07	9.00605e+07	4.66589e+07	9.41865e+07	7.13695e+07	5.84749e+07	4.88497e+07
Com_1941_pos	CAR 5:0	C12 H24 N O4	245.163	5.263	246.17	No results	Invalid mass	No match					7.475e+07	8.43001e+07	6.41161e+07	7.29673e+07	8.09099e+07	7.0233e+07	5.42826e+07	5.60684e+07	5.74667e+07	4.61159e+07	5.0307e+07	5.86442e+07	6.30269e+07	6.51438e+07	6.39449e+07	6.77796e+07	7.12333e+07	7.02864e+07	6.22703e+07	6.32513e+07	6.29741e+07
Com_1954_pos	Cyanidin	C15 H10 O6	286.047	0.526	287.055	Full match	Invalid mass	No results	Phenylpropanoids and polyketides	Flavonoids	Flavonoid glycosides	Anthocyanidin-3-O-glycosides	6.07321e+07	7.25726e+07	9.29672e+07	9.60578e+07	1.17754e+08	1.07391e+08	9.02495e+07	6.41511e+07	7.86484e+07	5.95128e+07	6.00237e+07	4.09466e+07	5.37604e+07	4.09251e+07	4.38193e+07	4.56401e+07	3.7365e+07	5.28281e+07	4.77018e+07	4.38857e+07	3.80277e+07
Com_1961_pos	Coumestrol	C15 H8 O5	268.037	5.642	269.044	Full match	No results	No results	Phenylpropanoids and polyketides	Isoflavonoids	Coumestans	Coumestans	7.52834e+07	5.92023e+07	5.77736e+07	6.88216e+07	8.36841e+07	6.8211e+07	9.56198e+07	8.45407e+07	8.12648e+07	4.63424e+07	6.29765e+07	7.34352e+07	4.45204e+07	3.86436e+07	7.24805e+07	2.86529e+07	2.35947e+07	4.794e+07	5.66973e+07	6.64318e+07	7.14052e+07
Com_2008_pos	N-[(4-hydroxy-3-methoxyphenyl)methyl]-8-methylnonanamide	C18 H29 N O3	329.195	5.116	330.202	Invalid mass	No results	No results					4.62954e+07	7.74818e+07	4.90077e+07	5.35151e+07	3.16532e+07	4.80392e+07	8.48625e+07	8.65977e+07	8.3466e+07	7.94973e+07	7.85144e+07	5.86593e+07	4.18252e+07	3.38551e+07	3.75395e+07	3.3209e+07	3.22377e+07	3.69923e+07	6.28743e+07	5.57118e+07	5.44642e+07
Com_2024_pos	6-Deoxy-D-glucose	C6 H12 O5	164.068	0.514	165.076	No results	No results	Full match	Organic oxygen compounds	Organooxygen compounds	Carbohydrates and carbohydrate conjugates	Hexoses	6.35413e+07	5.61078e+07	4.98211e+07	4.29146e+07	6.6728e+07	4.41654e+07	4.80145e+07	5.07491e+07	6.24395e+07	5.80931e+07	5.93425e+07	5.07127e+07	7.03945e+07	6.44636e+07	6.27238e+07	8.38249e+07	8.503e+07	8.72918e+07	6.7926e+07	6.76182e+07	7.27626e+07
Com_2064_pos	4-oxo-5-phenylpentanoic acid	C11 H12 O3	174.068	8.714	175.075	Invalid mass	No results	No results					7.75149e+07	7.82955e+07	8.66823e+07	8.47953e+07	9.59436e+07	8.41857e+07	4.49068e+07	3.64569e+07	4.19823e+07	6.93738e+07	4.41258e+07	4.74183e+07	4.18508e+07	3.58319e+07	3.96204e+07	5.18077e+07	4.43529e+07	3.86168e+07	5.49972e+07	6.63368e+07	5.95514e+07
Com_2085_pos	Glycerol-3-phosphate	C3 H9 O6 P	172.013	1.339	173.021	No results	No results	Full match	Lipids and lipid-like molecules	Glycerophospholipids	Glycerophosphates	Glycerophosphates	7.55228e+07	5.8103e+07	7.32673e+07	6.10146e+07	9.56985e+07	7.18835e+07	5.86522e+07	5.77628e+07	5.23992e+07	6.34977e+07	5.59055e+07	5.98562e+07	5.60927e+07	6.26651e+07	1.26325e+07	6.72775e+07	6.32304e+07	6.20183e+07	6.52504e+07	6.30884e+07	6.13255e+07
Com_2091_pos	2-[(2-chlorobenzyl)thio]-4-(2-furyl)pyrimidine	C15 H11 Cl N2 O S	302.025	1.295	303.032	Invalid mass	No results	No results					2.92186e+07	5.6995e+07	5.3122e+07	4.85231e+07	5.43515e+07	5.58187e+07	5.34864e+07	6.3265e+07	6.20686e+07	7.09181e+07	6.1937e+07	5.78381e+07	6.99703e+07	5.87532e+07	6.85927e+07	6.54217e+07	6.92126e+07	3.88711e+07	6.51151e+07	5.45551e+07	6.72354e+07
Com_2113_pos	4-Guanidinobutyric acid	C5 H11 N3 O2	145.085	1.641	146.092	Full match	No results	Full match	Organic acids and derivatives	Carboxylic acids and derivatives	Amino acids, peptides, and analogues	Gamma amino acids and derivatives	3.67751e+07	2.93508e+07	3.283e+07	3.12991e+07	2.88784e+07	3.23537e+07	5.8805e+07	4.71789e+07	5.34659e+07	4.88531e+07	4.90178e+07	5.50014e+07	1.03719e+08	8.82484e+07	9.5883e+07	9.65097e+07	1.07786e+08	1.02964e+08	6.05083e+07	5.72114e+07	5.78011e+07
Com_2123_pos	Epitestosterone	C19 H28 O2	288.208	7.187	289.216	Full match	No results	Full match	Lipids and lipid-like molecules	Steroids and steroid derivatives	Androstane steroids	Androgens and derivatives	2.99642e+07	3.1189e+07	2.91506e+07	2.7819e+07	3.08313e+07	3.10716e+07	6.34026e+07	5.27224e+07	5.95522e+07	5.08187e+07	5.68718e+07	5.02589e+07	8.10066e+07	9.08544e+07	7.56004e+07	8.73584e+07	7.97459e+07	7.45749e+07	6.09424e+07	5.41858e+07	5.79927e+07
Com_2135_pos	2-(4,4-diphenyl-1-piperidinobuta-1,3-dienyl)phenyl acetate	C29 H29 N O2	405.205	6.43	406.212	Invalid mass	No results	No results					7.41823e+07	4.75159e+07	5.78043e+07	5.47652e+07	6.91685e+07	6.63169e+07	2.97529e+07	3.03636e+07	3.23327e+07	3.07376e+07	3.16634e+07	2.77862e+07	4.53235e+07	3.3455e+07	3.53942e+07	4.39747e+07	5.01087e+07	2.97725e+07	5.14402e+07	4.25083e+07	4.51051e+07
Com_2176_pos	Theobromine	C7 H8 N4 O2	180.067	1.116	163.063	Invalid mass	No results	No results	Organoheterocyclic compounds	Imidazopyrimidines	Purines and purine derivatives	Xanthines	5.38951e+07	6.49335e+07	5.09463e+07	5.17873e+07	7.26324e+07	6.68306e+07	5.90608e+07	6.41594e+07	7.97469e+07	6.10754e+07	7.79873e+07	7.7929e+07	7.25137e+07	6.97317e+07	9.37974e+07	8.55774e+07	7.92364e+07	7.85394e+07	6.1651e+07	5.91037e+07	8.35405e+07
Com_2184_pos	朽-L-Glutamyl-L-glutamic acid	C10 H16 N2 O7	276.096	2.206	277.103	Full match	No results	Full match	Organic acids and derivatives	Carboxylic acids and derivatives	Amino acids, peptides, and analogues	Glutamic acid and derivatives	4.48076e+07	3.42426e+07	3.21303e+07	3.78541e+07	1.92348e+07	2.76842e+07	6.79256e+07	6.5378e+07	6.6022e+07	5.25306e+07	5.8959e+07	4.94566e+07	6.35258e+07	6.93188e+07	6.88535e+07	5.86178e+07	6.81653e+07	6.04184e+07	6.13931e+07	5.39243e+07	5.34561e+07
Com_2186_pos	4-(3-nitro-2-pyridyl)thiomorpholine	C9 H11 N3 O2 S	225.055	6.459	226.062	Invalid mass	No results	No results					5.85624e+07	5.72662e+07	6.07903e+07	5.69039e+07	6.33435e+07	5.66597e+07	7.35052e+07	6.33229e+07	6.86872e+07	8.45684e+07	6.2882e+07	7.18331e+07	5.58853e+07	4.22388e+07	4.96188e+07	5.08317e+07	4.96569e+07	4.8421e+07	6.12984e+07	6.56694e+07	4.56984e+07
Com_2194_pos	3,14-dihydro-15-keto-tetranor Prostaglandin E2	C16 H26 O5	320.16	5.806	321.167	Invalid mass	No results	No results	Organic oxygen compounds	Organooxygen compounds	Alcohols and polyols	Cyclopentanols	1.92156e+07	3.00068e+07	3.78542e+07	2.94869e+07	4.43728e+07	4.83447e+07	5.19155e+07	6.29788e+07	5.08508e+07	6.63833e+07	6.32293e+07	9.1071e+07	2.71241e+07	2.9793e+07	2.80074e+07	2.49459e+07	2.34295e+07	2.4637e+07	3.64186e+07	3.8897e+07	5.01309e+07
Com_2210_pos	Stiripentol	C14 H18 O3	216.115	8.817	217.122	Invalid mass	No results	No results					5.13073e+07	7.15715e+07	7.58805e+07	6.60738e+07	8.31423e+07	7.7035e+07	4.89632e+07	4.2164e+07	4.83013e+07	7.30714e+07	4.9794e+07	5.21236e+07	5.34632e+07	4.11364e+07	4.8739e+07	6.07822e+07	5.18352e+07	4.95719e+07	5.61817e+07	6.4614e+07	5.80479e+07
Com_2218_pos	(11E,15Z)-9,10,13-trihydroxyoctadeca-11,15-dienoic acid	C18 H32 O5	350.206	7.088	351.214	Invalid mass	No results	No results					7.06558e+07	6.18291e+07	4.38039e+07	4.94557e+07	4.43579e+07	5.49741e+07	4.99367e+07	5.32086e+07	5.07096e+07	5.26757e+07	4.54001e+07	5.16721e+07	4.9275e+07	5.67624e+07	5.81762e+07	6.02475e+07	7.54171e+07	5.88796e+07	4.69524e+07	4.66079e+07	4.21399e+07
Com_2253_pos	Methoxsalen	C12 H8 O4	216.042	5.98	217.049	Full match	No results	No results	Phenylpropanoids and polyketides	Coumarins and derivatives	Furanocoumarins	8-methoxypsoralens	6.43078e+07	5.79729e+07	8.43663e+07	7.45291e+07	8.57856e+07	5.84946e+07	4.87357e+07	4.11555e+07	5.25566e+07	6.75043e+07	5.17858e+07	5.85592e+07	3.75248e+07	3.8056e+07	3.49493e+07	4.39431e+07	3.82894e+07	3.77471e+07	4.66258e+07	5.50744e+07	5.75632e+07
Com_2278_pos	Desthiobiotin	C10 H18 N2 O3	214.132	3.591	215.139	Full match	No results	No results	Organoheterocyclic compounds	Azoles	Imidazoles	Imidazolyl carboxylic acids and derivatives	5.11538e+07	6.93558e+07	4.42015e+07	5.04271e+07	3.12675e+07	4.56562e+07	5.63856e+07	5.14703e+07	5.48918e+07	5.12449e+07	4.62527e+07	4.43402e+07	3.53663e+07	4.11598e+07	3.58372e+07	3.52703e+07	3.85291e+07	3.62828e+07	5.12136e+07	4.57593e+07	4.21554e+07
Com_2321_pos	Sinapinic acid	C11 H12 O5	224.068	5.712	225.075	Full match	No results	No results	Phenylpropanoids and polyketides	Cinnamic acids and derivatives	Hydroxycinnamic acids and derivatives	Hydroxycinnamic acids	1.84381e+07	1.94534e+07	1.25453e+07	1.49621e+07	1.61527e+07	1.29265e+07	6.80339e+07	5.69778e+07	7.64028e+07	7.70398e+07	6.8146e+07	6.26672e+07	8.91396e+07	8.01361e+07	6.97826e+07	7.18791e+07	8.20106e+07	7.93699e+07	5.71064e+07	6.16129e+07	6.07472e+07
Com_2361_pos	YLK	C21 H34 N4 O5	422.253	5.227	423.26	Full match	No results	No results					3.94516e+06	5.39588e+07	3.09637e+07	4.54077e+07	2.27963e+07	2.13658e+07	5.87497e+07	5.13906e+07	5.77404e+07	5.44963e+07	5.17327e+07	3.71068e+07	5.41888e+07	5.96827e+07	5.49598e+07	5.74373e+07	6.19643e+07	5.99402e+07	5.55274e+07	4.72503e+07	5.04466e+07
Com_2368_pos	Diphenylamine	C12 H11 N	169.089	5.859	170.096	No results	No results	Full match	Benzenoids	Benzene and substituted derivatives	Aniline and substituted anilines	Aniline and substituted anilines	3.23934e+07	3.02536e+07	3.32163e+07	2.4372e+07	3.83974e+07	3.66943e+07	6.33177e+07	5.88697e+07	6.28811e+07	4.2706e+07	5.51184e+07	6.04702e+07	9.16206e+07	5.42265e+07	8.11462e+07	4.83782e+07	5.47763e+07	8.3709e+07	4.78814e+07	5.95462e+07	5.89359e+07
Com_2380_pos	Testosterone	C19 H28 O2	288.21	4.623	289.218	Invalid mass	No results	No results	Lipids and lipid-like molecules	Steroids and steroid derivatives	Androstane steroids	Androgens and derivatives	4.68452e+07	2.63008e+07	2.8564e+07	3.41396e+07	6.71126e+06	2.51448e+07	3.84136e+07	4.38193e+07	3.39387e+07	3.85953e+07	3.38949e+07	4.11919e+07	4.60563e+07	4.63069e+07	3.42507e+07	3.0024e+07	4.85123e+07	5.05619e+07	5.49178e+07	4.33368e+07	3.54423e+07
Com_2389_pos	Enrofloxacin	C19 H22 F N3 O3	341.159	4.729	342.166	Invalid mass	No results	No results	Organoheterocyclic compounds	Quinolines and derivatives	Quinoline carboxylic acids	Quinoline carboxylic acids	4.40338e+07	4.52711e+07	2.86879e+07	4.469e+07	1.98421e+07	1.99691e+07	5.21647e+07	4.69091e+07	5.3325e+07	4.63204e+07	4.63234e+07	2.90789e+07	4.93709e+07	6.26932e+07	5.46989e+07	5.55151e+07	6.68997e+07	5.71485e+07	5.46255e+07	4.76185e+07	4.23e+07
Com_2409_pos	2,3-di(acetyloxy)-3-cyano-1-[1,2-di(acetyloxy)ethyl]propyl acetate	C16 H21 N O10	387.116	2.075	388.123	Full match	No results	No results					4.26701e+07	6.40399e+07	4.75678e+07	4.89219e+07	4.88298e+07	4.79377e+07	4.03651e+07	4.08141e+07	4.21206e+07	4.21562e+07	3.56237e+07	3.15978e+07	2.39316e+07	2.444e+07	2.85883e+07	2.41084e+07	2.66077e+07	2.58614e+07	4.65816e+07	3.85152e+07	3.68773e+07
Com_2416_pos	4-azocan-1-yl-5,7-dichloro-2-(trifluoromethyl)quinoline	C17 H17 Cl2 F3 N2	376.077	7.755	377.084	Invalid mass	No results	No results					8.33667e+06	9.38525e+06	7.73974e+06	8.39458e+06	5.46925e+06	8.62546e+06	4.60382e+07	4.69392e+07	3.31197e+07	3.03866e+07	4.53066e+07	3.99144e+07	8.89261e+07	4.97991e+07	3.69643e+07	1.32184e+07	6.96495e+07	6.66859e+07	3.95014e+07	3.87785e+07	4.13054e+07
Com_2438_pos	GQH	C13 H20 N6 O5	340.148	1.114	341.155	Full match	No results	No results					1.15226e+07	1.67902e+07	1.2595e+07	1.13115e+07	1.49475e+07	1.00555e+07	6.54698e+07	6.14928e+07	6.17589e+07	5.81266e+07	6.26844e+07	6.8316e+07	6.62079e+07	5.62394e+07	5.75835e+07	4.83176e+07	5.3141e+07	6.35374e+07	5.29473e+07	4.47044e+07	4.88049e+07
Com_2439_pos	ANH	C13 H20 N6 O5	170.074	1.113	341.155	Invalid mass	No results	No results					1.15226e+07	1.67902e+07	1.25457e+07	1.13115e+07	1.49475e+07	1.00555e+07	6.54698e+07	6.14928e+07	6.17589e+07	5.81266e+07	6.26844e+07	6.8316e+07	6.62079e+07	5.62394e+07	5.75835e+07	4.83176e+07	5.3141e+07	6.35374e+07	5.29473e+07	4.47044e+07	4.88049e+07
Com_2445_pos	4-Methoxycinnamic Acid	C10 H10 O3	178.063	8.335	161.06	No results	No results	Full match	Phenylpropanoids and polyketides	Cinnamic acids and derivatives	Cinnamic acids	Cinnamic acids	6.19874e+07	5.96538e+07	6.79091e+07	6.07376e+07	8.19725e+07	6.37151e+07	4.4493e+07	3.59245e+07	4.05629e+07	4.17935e+07	4.39985e+07	4.30121e+07	5.25048e+07	2.85097e+07	2.8372e+07	3.24411e+07	3.40372e+07	5.07747e+07	4.92885e+07	5.31935e+07	5.00953e+07
Com_2459_pos	(+/-)11(12)-EET	C20 H32 O3	302.224	7.099	303.231	Invalid mass	No results	No match	Lipids and lipid-like molecules	Fatty Acyls	Eicosanoids	Hepoxilins	5.97885e+07	6.21389e+07	5.0312e+07	4.6849e+07	5.14695e+07	7.72348e+07	2.0696e+07	3.13501e+07	2.34729e+07	3.0385e+07	2.01492e+07	2.39622e+07	2.51708e+07	2.48752e+07	3.29943e+07	3.49756e+07	2.19369e+07	3.59306e+07	3.43792e+07	4.47813e+07	3.78184e+07
Com_2476_pos	HMK	C17 H30 N6 O4 S	414.2	7.231	415.208	Invalid mass	No results	No results					2.8332e+07	2.37413e+07	2.30571e+07	2.18372e+07	2.52844e+07	2.32236e+07	3.87217e+07	3.32127e+07	4.11868e+07	2.83147e+07	3.16249e+07	4.4867e+07	8.55693e+07	7.32241e+07	6.74222e+07	4.53667e+07	6.38281e+07	6.05038e+07	2.99999e+07	2.53259e+07	3.75425e+07
Com_2492_pos	EPH	C16 H23 N5 O6	381.169	5.382	399.203	Invalid mass	No results	No results					6.02761e+07	5.19744e+07	3.92807e+07	5.45149e+07	2.70302e+07	2.89494e+07	4.47173e+07	4.40283e+07	4.61932e+07	4.07486e+07	4.43576e+07	3.07294e+07	4.61601e+07	5.25784e+07	4.67958e+07	4.43405e+07	5.80715e+07	5.43984e+07	5.10522e+07	4.45048e+07	4.42832e+07
Com_2504_pos	ADP-ribose	C15 H23 N5 O14 P2	559.071	1.434	560.078	No results	No results	Full match	Nucleosides, nucleotides, and analogues	Purine nucleotides	Purine ribonucleotides	Purine ribonucleoside diphosphates	5.97824e+07	2.76256e+07	2.00448e+07	5.89604e+07	2.06552e+07	2.28151e+07	1.82213e+06	2.00135e+06	2.14649e+06	2.22959e+06	1.96927e+06	1.89828e+06	1.95025e+06	1.85551e+06	2.20403e+06	2.23036e+06	2.005e+06	2.10954e+06	1.42875e+07	1.12729e+07	1.1615e+07
Com_2529_pos	4-(2,3-dihydro-1,4-benzodioxin-6-yl)butanoic acid	C12 H14 O4	244.073	6.64	245.081	Invalid mass	No results	No results					1.28854e+07	1.14829e+07	1.2565e+07	1.1057e+07	1.53324e+07	1.08564e+07	3.60463e+07	2.62982e+07	3.23591e+07	3.05143e+07	5.07445e+07	3.53507e+07	6.5706e+07	7.1509e+07	6.09151e+07	7.26614e+07	7.06964e+07	7.41686e+07	1.50037e+07	1.4315e+07	1.72114e+07
Com_2545_pos	Menadione	C11 H8 O2	172.052	8.45	173.06	Full match	No results	No results	Benzenoids	Naphthalenes	Naphthoquinones	Naphthoquinones	2.22991e+07	2.25638e+07	2.72999e+07	2.77833e+07	3.36318e+07	2.45523e+07	4.3106e+07	3.13962e+07	3.5893e+07	6.40715e+07	4.02791e+07	3.8226e+07	6.11121e+07	5.98554e+07	6.58535e+07	9.1809e+07	6.54998e+07	6.29409e+07	3.33269e+07	3.44409e+07	3.03656e+07
Com_2556_pos	8-(1,2-dihydroxy-3-methylbut-3-en-1-yl)-7-methoxy-2H-chromen-2-one	C15 H16 O5	298.084	5.676	299.091	Invalid mass	No results	No results					4.02724e+07	4.49587e+07	4.59344e+07	4.767e+07	8.2494e+07	4.11528e+07	8.0856e+06	7.62745e+06	8.14019e+06	7.02742e+06	8.88434e+06	9.08317e+06	3.03948e+07	1.05182e+07	8.58821e+06	6.69785e+06	1.92456e+06	9.03321e+06	1.75077e+07	1.83217e+07	1.92611e+07
Com_2565_pos	Hesperetin	C16 H14 O6	302.079	6.393	303.086	Full match	No results	No results	Phenylpropanoids and polyketides	Flavonoids	O-methylated flavonoids	4'-O-methylated flavonoids	5.76824e+07	5.13109e+07	3.99952e+07	4.21214e+07	4.8182e+07	4.02026e+07	2.14789e+07	2.0211e+07	2.0805e+07	1.88017e+07	3.7789e+07	2.02459e+07	1.65868e+07	1.85459e+07	1.63509e+07	1.63919e+07	9.30018e+06	3.13431e+07	2.53357e+07	2.29786e+07	2.50625e+07
Com_2577_pos	Estradiol	C18 H24 O2	272.177	7.494	273.185	No results	No results	Full match	Lipids and lipid-like molecules	Steroids and steroid derivatives	Estrane steroids	Estrogens and derivatives	2.2258e+07	2.32172e+07	3.02006e+07	2.08807e+07	6.09725e+07	5.02082e+07	1.50427e+07	1.42233e+07	1.89104e+07	2.38598e+07	1.76847e+07	2.0393e+07	1.57639e+07	1.45495e+07	1.21038e+07	1.62638e+07	1.26926e+07	1.35506e+07	4.88254e+07	2.698e+07	2.91448e+07
Com_2579_pos	VLK	C17 H34 N4 O4	358.258	5.086	359.265	Full match	No results	No results					4.31691e+07	5.23691e+07	3.3101e+07	3.7879e+07	2.76308e+07	3.60995e+07	5.05549e+07	3.89147e+07	3.84215e+07	4.08636e+07	4.40517e+07	4.28027e+07	3.32576e+07	2.8054e+07	3.1927e+07	2.09509e+07	2.08799e+07	2.85208e+07	4.87587e+07	4.19022e+07	3.14295e+07
Com_2591_pos	ethyl 2-[3-oxo-5,6-diphenyl-1,2,4-triazin-2(3H)-yl]acetate	C19 H17 N3 O3	335.127	6.824	336.134	Full match	No results	No results					4.39119e+07	3.44084e+07	3.88835e+07	3.54438e+07	4.77511e+07	4.70083e+07	4.54179e+07	3.4957e+07	4.62362e+07	4.14118e+07	5.00867e+07	3.78439e+07	4.93347e+07	4.32014e+07	5.10165e+07	5.06716e+07	5.16955e+07	4.76682e+07	4.84406e+07	4.57544e+07	4.35056e+07
Com_2607_pos	N6-Isopentenyladenosine	C15 H21 N5 O4	335.159	5.801	336.166	No results	Full match	No results	Nucleosides, nucleotides, and analogues	Purine nucleosides	Not available	Purine nucleosides	3.48063e+07	3.34466e+07	2.80828e+07	2.94451e+07	1.49569e+07	2.29429e+07	6.14885e+07	6.06541e+07	6.28327e+07	5.01155e+07	5.89227e+07	5.39253e+07	5.46703e+07	4.74992e+07	5.34877e+07	4.44019e+07	4.53825e+07	4.98854e+07	4.47956e+07	4.56799e+07	4.45644e+07
Com_2618_pos	7-Methylguanine	C6 H7 N5 O	165.065	1.964	166.072	Full match	No results	Full match	Organoheterocyclic compounds	Imidazopyrimidines	Purines and purine derivatives	Hypoxanthines	3.06057e+07	3.80703e+07	3.24634e+07	3.14265e+07	2.31873e+07	3.14672e+07	6.31853e+07	6.04157e+07	6.382e+07	5.48906e+07	5.20927e+07	5.4204e+07	4.00529e+07	3.67085e+07	4.01757e+07	3.67399e+07	3.44509e+07	3.65768e+07	4.2921e+07	5.01652e+07	4.21396e+07
Com_2635_pos	Tetrahydrocortisone	C21 H32 O5	364.222	6.279	365.229	Invalid mass	No results	No results	Lipids and lipid-like molecules	Steroids and steroid derivatives	Hydroxysteroids	21-hydroxysteroids	2.43362e+07	5.59238e+07	4.46964e+07	4.84615e+07	3.38173e+07	3.23649e+07	2.02081e+07	3.11325e+07	1.71244e+07	2.30984e+07	1.42089e+07	1.34744e+07	1.20622e+07	2.41193e+07	1.19814e+07	1.01144e+07	8.55222e+06	8.45409e+06	1.59535e+07	1.32512e+07	2.33252e+07
Com_2645_pos	4-(4-nitrophenylazo)aniline	C12 H10 N4 O2	264.061	5.715	265.068	Invalid mass	No results	No results					1.62839e+07	1.2867e+07	1.16101e+07	1.20303e+07	1.55796e+07	9.83616e+06	4.65864e+07	4.18447e+07	4.93029e+07	6.83374e+07	5.10646e+07	4.34509e+07	7.78902e+07	6.36831e+07	6.05899e+07	6.42544e+07	7.40273e+07	7.38054e+07	4.26541e+07	4.27008e+07	4.45539e+07
Com_2677_pos	2-[(3S)-1-Benzyl-3-pyrrolidinyl]-1,3-benzothiazole	C18 H18 N2 S	294.121	4.984	295.129	Invalid mass	No results	No match	Organoheterocyclic compounds	Benzothiazoles	Not available	Benzothiazoles	4.1631e+07	4.92296e+07	3.2868e+07	4.17697e+07	2.11489e+07	3.82164e+07	6.22262e+07	5.49858e+07	5.46348e+07	4.78417e+07	5.02052e+07	4.4303e+07	5.82052e+07	4.13662e+07	5.72384e+07	3.87245e+07	4.16007e+07	4.17634e+07	4.60725e+07	4.50943e+07	4.39651e+07
Com_2685_pos	Cannabidivarin	C19 H26 O2	286.193	8.32	287.2	Full match	No results	Full match	Lipids and lipid-like molecules	Prenol lipids	Monoterpenoids	Aromatic monoterpenoids	5.39091e+07	4.90004e+07	5.85661e+07	4.50703e+07	5.79584e+07	6.14204e+07	2.07878e+07	2.70394e+07	2.08353e+07	2.02655e+07	2.19327e+07	3.32815e+07	2.47187e+07	2.04937e+07	2.13014e+07	2.28162e+07	2.0547e+07	3.10396e+07	3.81234e+07	3.37815e+07	3.36007e+07
Com_2702_pos	Loxoprofen	C15 H18 O3	246.121	5.097	247.129	No results	Invalid mass	No results	Phenylpropanoids and polyketides	Phenylpropanoic acids	Not available	Phenylpropanoic acids	2.86849e+07	3.98645e+07	2.09522e+07	2.8165e+07	1.52832e+07	2.25795e+07	6.1775e+07	5.01859e+07	5.25705e+07	5.07555e+07	4.5717e+07	4.42292e+07	3.9677e+07	3.7152e+07	6.37624e+07	3.46104e+07	3.87037e+07	3.29063e+07	4.02297e+07	3.94326e+07	3.61898e+07
Com_2766_pos	3-Methoxy prostaglandin F1汐	C21 H38 O6	408.248	6.787	409.256	Invalid mass	No results	No results	Lipids and lipid-like molecules	Fatty Acyls	Eicosanoids	Prostaglandins and related compounds	5.16217e+07	4.97887e+07	4.69736e+07	4.24284e+07	5.2287e+07	4.76367e+07	3.27884e+07	3.46222e+07	3.78896e+07	3.1726e+07	3.40328e+07	3.80177e+07	4.05551e+07	3.81107e+07	3.98661e+07	3.57044e+07	2.8453e+07	3.7214e+07	3.98958e+07	3.11491e+07	3.70306e+07
Com_2789_pos	Vitamin E Acetate	C31 H52 O3	472.388	6.533	473.395	Invalid mass	No results	No results					2.1418e+07	1.48091e+07	1.32701e+07	2.10573e+07	1.12336e+07	9.25611e+06	5.89373e+07	3.9867e+07	5.24492e+07	3.70033e+07	5.20119e+07	2.5531e+07	1.68989e+07	2.73199e+07	2.2375e+07	1.69357e+07	2.56416e+07	1.65918e+07	2.88237e+07	2.57571e+07	2.62711e+07
Com_2802_pos	3-(3,4-dimethoxyphenyl)-1-(2-hydroxy-4,6-dimethoxyphenyl)propan-1-one	C19 H22 O6	346.142	8.246	347.149	Full match	No results	No results					5.06763e+07	4.4164e+07	4.47685e+07	4.14994e+07	5.60988e+07	4.04943e+07	2.52134e+07	2.83497e+07	2.81118e+07	2.48143e+07	2.55619e+07	2.91279e+07	2.02383e+07	2.10662e+07	2.04018e+07	1.77336e+07	2.26667e+07	2.16786e+07	3.59063e+07	3.06169e+07	3.00245e+07
Com_2841_pos	1-(2-furyl)pentane-1,4-dione	C9 H10 O3	188.047	7.047	377.101	Invalid mass	No results	No results					4.81445e+07	4.90788e+07	4.81327e+07	5.84149e+07	6.00993e+07	4.26952e+07	4.45969e+06	6.12294e+06	6.54499e+06	1.16364e+07	4.72049e+06	8.68812e+06	1.8127e+06	2.37935e+06	2.35973e+06	1.87118e+06	1.83953e+06	2.23679e+06	1.47754e+07	1.48026e+07	1.34798e+07
Com_2843_pos	5-(2,5-dihydroxyhexyl)oxolan-2-one	C10 H18 O4	242.113	5.535	225.109	Invalid mass	No results	No results					6.26912e+06	3.78544e+07	3.06558e+07	3.76872e+07	3.05257e+07	3.62056e+07	3.18264e+07	5.10616e+07	3.43922e+07	4.47945e+07	3.70968e+07	6.35327e+07	323107	7.25818e+06	265275	1.25391e+07	5.02516e+06	7.13994e+06	3.25153e+07	3.13786e+07	3.43626e+07
Com_2857_pos	Ergosta-5,7,9(11),22-Tetraen-3-beta-Ol	C28 H42 O	394.323	10.03	395.331	No results	No results	Full match					3.78522e+07	5.01029e+07	4.14589e+07	3.40306e+07	6.35796e+07	3.93417e+07	9.03132e+06	8.68994e+06	9.05953e+06	1.20257e+07	9.03321e+06	8.89764e+06	3.80776e+06	2.65137e+06	2.51099e+06	5.74022e+06	4.4349e+06	2.92072e+06	3.35058e+07	2.40948e+07	2.25726e+07
Com_2876_pos	All-Trans-13,14-Dihydroretinol	C20 H32 O	288.245	8.184	289.252	No results	No results	Full match					4.90659e+07	4.86046e+07	5.53657e+07	5.00064e+07	5.09227e+07	5.50686e+07	7.15271e+06	9.91186e+06	8.49042e+06	7.6999e+06	8.17736e+06	1.04069e+07	7.6588e+06	1.08646e+07	7.48625e+06	8.87148e+06	8.48685e+06	9.94806e+06	2.44523e+07	2.30202e+07	1.9885e+07
Com_2877_pos	Homo-Gamma-Linolenic Acid (C20:3)	C20 H34 O2	306.256	8.186	289.252	No results	No results	Full match	Lipids and lipid-like molecules	Fatty Acyls	Fatty acids and conjugates	Long-chain fatty acids	4.90659e+07	4.86046e+07	5.53657e+07	5.00064e+07	5.09227e+07	5.50686e+07	7.15271e+06	9.91186e+06	8.49042e+06	7.6999e+06	8.17736e+06	1.04069e+07	7.6588e+06	1.08646e+07	7.48625e+06	8.87148e+06	8.48685e+06	9.94806e+06	2.44523e+07	2.30202e+07	1.9885e+07
Com_2889_pos	6-Hydroxymelatonin	C13 H16 N2 O3	248.119	4.987	249.127	Invalid mass	No results	No results	Organoheterocyclic compounds	Indoles and derivatives	Hydroxyindoles	Hydroxyindoles	2.84398e+07	2.96892e+07	2.32564e+07	2.46232e+07	1.30035e+07	2.29599e+07	5.30445e+07	4.78546e+07	4.71747e+07	3.95109e+07	4.20623e+07	5.17568e+07	5.44086e+07	3.63813e+07	5.9256e+07	3.84204e+07	3.62431e+07	3.75474e+07	4.15275e+07	3.74278e+07	3.87048e+07
Com_2891_pos	3-hydroxy-4-methoxy-9H-xanthen-9-one	C14 H10 O4	110.037	6.318	243.065	Invalid mass	No results	No results					4.06698e+07	4.92346e+07	3.43209e+07	3.25938e+07	6.73341e+07	4.98986e+07	2.99694e+07	2.70119e+07	2.91247e+07	3.35795e+07	3.0116e+07	3.27177e+07	3.0762e+07	2.71111e+07	3.00713e+07	3.27586e+07	3.36921e+07	3.12702e+07	3.55161e+07	3.8542e+07	4.06519e+07
Com_2898_pos	5,6-dimethyl-4-oxo-4H-pyran-2-carboxylic acid	C8 H8 O4	168.04	3.805	169.047	Invalid mass	No results	No results					1.08553e+06	233477	233675	387290	278047	227776	1.18433e+07	1.12528e+07	8.23549e+06	9.18745e+06	6.82823e+06	9.80608e+06	2.88313e+07	5.89891e+07	1.69313e+07	1.90349e+07	2.8931e+07	3.09987e+07	1.29833e+07	1.38381e+07	1.32196e+07
Com_2912_pos	2-Methylbutyroylcarnitine	C12 H23 N O4	245.163	5.415	246.17	No results	No results	Full match	Lipids and lipid-like molecules	Fatty Acyls	Fatty acid esters	Acyl carnitines	3.78446e+06	2.69607e+06	2.82073e+06	2.05868e+06	1.80146e+06	2.29735e+06	2.95679e+06	4.69757e+06	3.95087e+06	2.84909e+06	3.21092e+06	3.34268e+06	3.18225e+06	3.57733e+06	6.39449e+07	3.05623e+06	3.92463e+06	3.92515e+06	5.02469e+06	3.07698e+06	2.71408e+06
Com_2929_pos	Methyl 3-indolyacetate	C11 H11 N O2	189.079	5.569	190.086	No results	No results	Full match	Organoheterocyclic compounds	Indoles and derivatives	Indolyl carboxylic acids and derivatives	Indole-3-acetic acid derivatives	1.01429e+07	2.50434e+07	1.32047e+07	8.68018e+06	4.86199e+06	2.14646e+07	5.53692e+07	4.54197e+07	4.50277e+07	3.33086e+07	3.65884e+07	3.84157e+07	3.81956e+07	3.41758e+07	3.27299e+07	3.30422e+07	2.66038e+07	2.5587e+07	3.21264e+07	3.48591e+07	3.33054e+07
Com_2930_pos	tetranor-12(R)-HETE	C16 H26 O3	248.177	6.581	249.185	Invalid mass	No results	No results					1.78457e+07	3.99129e+07	2.56401e+07	3.3694e+07	2.32304e+07	2.88383e+07	4.4504e+07	5.14436e+07	3.41162e+07	3.60604e+07	3.88297e+07	5.11772e+07	2.93897e+07	3.13212e+07	3.54181e+07	2.7423e+07	2.35941e+07	2.55416e+07	3.85217e+07	3.19625e+07	3.70352e+07
Com_2964_pos	Propionyl-L-carnitine	C10 H19 N O4	217.131	5.667	218.138	No results	No results	Full match	Lipids and lipid-like molecules	Fatty Acyls	Fatty acid esters	Acyl carnitines	1.40575e+07	5.30246e+06	2.35103e+07	2.34462e+07	2.10968e+07	2.94227e+07	4.22603e+07	5.09741e+07	4.43137e+06	4.01881e+07	3.91048e+07	4.05525e+07	2.09293e+07	3.17863e+07	3.88364e+06	2.12749e+07	2.77091e+07	1.80505e+07	2.97967e+07	3.08953e+07	2.47986e+07
Com_2984_pos	11汕-Hydroxyandrosterone	C19 H30 O3	306.219	7.184	307.226	Full match	No results	No results	Lipids and lipid-like molecules	Steroids and steroid derivatives	Androstane steroids	Androgens and derivatives	5.31611e+06	7.39277e+06	6.65465e+06	5.27509e+06	6.96914e+06	4.55212e+06	3.46033e+07	2.48121e+07	3.43558e+07	3.15771e+07	3.42478e+07	2.84845e+07	5.17293e+07	5.706e+07	5.55617e+07	6.04736e+07	6.33073e+07	5.49789e+07	3.12968e+07	3.24002e+07	2.99645e+07
Com_2991_pos	(6E)-7-(2H-1,3-benzodioxol-5-yl)-1-(piperidin-1-yl)hept-6-en-1-one	C19 H25 N O3	315.18	5.013	316.187	Invalid mass	No results	No results					1.91443e+07	4.73174e+07	9.96894e+06	3.46557e+07	1.42371e+07	3.19753e+07	3.50209e+07	3.30114e+07	3.19109e+07	2.93407e+07	1.42372e+07	2.45127e+07	2.55499e+07	2.09681e+07	2.19944e+07	7.19996e+06	1.8938e+07	1.815e+07	2.79239e+07	2.70902e+07	2.94387e+07
Com_3004_pos	N6,N6,N6-Trimethyl-L-lysine	C9 H20 N2 O2	188.152	1.223	189.16	Full match	No results	No results	Organic acids and derivatives	Carboxylic acids and derivatives	Amino acids, peptides, and analogues	L-alpha-amino acids	3.55191e+07	4.0983e+07	3.62888e+07	3.17052e+07	3.5395e+07	3.68276e+07	4.78017e+07	5.00743e+07	4.80699e+07	4.71606e+07	5.14767e+07	5.21136e+07	5.00517e+07	4.73254e+07	4.80619e+07	4.94498e+07	4.60047e+07	5.3062e+07	3.96484e+07	4.35183e+07	3.69252e+07
Com_3019_pos	Tetrahydrocorticosterone	C21 H34 O4	350.245	6.783	351.253	No results	No results	Full match	Lipids and lipid-like molecules	Steroids and steroid derivatives	Hydroxysteroids	21-hydroxysteroids	4.30238e+07	4.08351e+07	3.58616e+07	3.60476e+07	3.87389e+07	3.55245e+07	2.66878e+07	3.40944e+07	3.1466e+07	2.30795e+07	2.95231e+07	3.5929e+07	2.95282e+07	2.8827e+07	2.91709e+07	2.25993e+07	2.03412e+07	2.66629e+07	3.93272e+07	2.86461e+07	3.1833e+07
Com_3037_pos	2-(4-methoxyphenyl)hydrazine-1-carbothioamide	C8 H11 N3 O S	197.06	6.471	198.067	Invalid mass	No results	No results					3.93215e+07	3.91104e+07	4.0115e+07	3.83584e+07	4.22584e+07	3.84068e+07	5.30396e+07	4.54764e+07	4.74512e+07	5.70637e+07	4.70332e+07	5.49538e+07	3.84938e+07	2.87946e+07	3.77509e+07	3.47906e+07	3.31464e+07	3.43098e+07	2.21551e+07	4.42905e+07	4.59239e+07
Com_3043_pos	Creatinine	C4 H7 N3 O	113.059	5.571	227.125	No results	No results	Full match	Organic acids and derivatives	Carboxylic acids and derivatives	Amino acids, peptides, and analogues	Alpha amino acids and derivatives	2.01853e+07	4.62368e+07	2.70558e+07	2.35738e+07	3.79681e+07	1.79346e+07	1.64034e+06	5.62929e+06	1.94871e+06	5.01163e+06	2.59706e+06	5.54727e+06	1.81401e+06	1.85982e+06	1.81075e+06	1.61637e+06	1.74456e+06	2.01246e+06	6.97286e+06	7.52134e+06	7.66082e+06
Com_3045_pos	1-adamantyl(piperidino)methanone	C16 H25 N O	285.147	7.573	286.154	Invalid mass	No results	No results					3.14944e+07	2.59097e+07	2.57723e+07	2.39464e+07	2.97572e+07	2.45184e+07	3.24463e+07	4.92091e+07	3.86803e+07	3.68756e+07	3.76818e+07	4.06048e+07	4.20227e+07	4.48999e+07	4.03237e+07	4.32858e+07	4.37122e+07	4.75931e+07	3.72668e+07	3.67833e+07	3.96628e+07
Com_3052_pos	Methandrostenolone	C20 H28 O2	300.209	7.442	301.216	No results	No results	Full match	Lipids and lipid-like molecules	Steroids and steroid derivatives	Androstane steroids	Androgens and derivatives	4.4621e+07	4.12235e+07	4.85497e+07	3.11568e+07	5.18176e+07	6.14082e+07	1.26453e+07	1.81886e+07	1.85378e+07	1.66832e+07	1.68751e+07	1.61428e+07	1.21166e+07	1.12583e+07	8.15078e+06	9.00704e+06	1.06794e+07	1.40992e+07	3.0251e+07	2.57711e+07	2.44839e+07
Com_3056_pos	7-[(3,3-dimethyloxiran-2-yl)methoxy]-6-methoxy-2H-chromen-2-one	C15 H16 O5	276.099	5.569	277.107	Full match	No results	No results					1.89176e+07	1.44864e+07	1.49296e+07	1.56225e+07	2.40995e+07	1.54212e+07	4.69681e+07	4.90275e+07	4.68241e+07	4.4557e+07	4.84932e+07	4.91627e+07	4.38031e+07	4.29693e+07	3.69542e+07	4.06794e+07	3.89901e+07	4.54898e+07	3.63948e+07	4.46009e+07	3.62024e+07
Com_3106_pos	N-Methylproline	C6 H11 N O2	146.106	5.407	147.113	No results	Invalid mass	No match	Organic acids and derivatives	Carboxylic acids and derivatives	Amino acids, peptides, and analogues	Proline and derivatives	7.75943e+06	6.07233e+06	3.82031e+06	4.74668e+06	1.93214e+06	4.85937e+06	3.55277e+07	4.77882e+07	3.76323e+07	2.21088e+07	3.03151e+07	3.26183e+07	3.54072e+07	3.80917e+07	3.67104e+07	1.92758e+07	2.8389e+07	3.64457e+07	2.12675e+07	2.65317e+07	2.50821e+07
Com_3109_pos	3-Indoleacrylic acid	C11 H9 N O2	187.063	5.586	188.07	No results	No results	Full match	Organic acids and derivatives	Carboxylic acids and derivatives	Amino acids, peptides, and analogues	N-acyl-alpha amino acids	2.51727e+07	2.07438e+07	2.03861e+07	2.1819e+07	1.50915e+07	2.03312e+07	2.61826e+07	8.23287e+06	2.67222e+07	2.14293e+07	2.33167e+07	2.62573e+07	2.94638e+07	2.69333e+07	5.88373e+07	2.55132e+07	2.94325e+07	3.0074e+07	2.16341e+07	2.4511e+07	2.83726e+07
Com_3128_pos	1,4-dihydroxy-1,4-dimethyl-7-(propan-2-ylidene)-decahydroazulen-6-one	C15 H24 O3	274.157	7.933	275.164	Invalid mass	No results	No results					3.60683e+07	3.26862e+07	3.31109e+07	3.18559e+07	3.83663e+07	3.2619e+07	3.46094e+07	3.05283e+07	3.3116e+07	3.37413e+07	3.18716e+07	3.10825e+07	3.1704e+07	2.8428e+07	2.77082e+07	3.13755e+07	3.31909e+07	2.9511e+07	3.74021e+07	3.20521e+07	3.30557e+07
Com_3148_pos	2,4-Dimethylbenzaldehyde	C9 H10 O	152.084	6.684	135.08	Invalid mass	No results	No results	Benzenoids	Benzene and substituted derivatives	Benzoyl derivatives	Benzoyl derivatives	3.88004e+07	3.55712e+07	4.12262e+07	3.78354e+07	4.42379e+07	4.26474e+07	3.17088e+07	3.13795e+07	3.91596e+07	3.67818e+07	4.23782e+07	3.53081e+07	4.03167e+07	3.63626e+07	3.30047e+07	3.7276e+07	3.86217e+07	3.2687e+07	3.71032e+07	3.68973e+07	4.08233e+07
Com_3186_pos	1-(4-benzylpiperazino)-2-(pyridin-2-ylamino)propan-1-one	C19 H24 N4 O	324.191	5.765	325.199	Invalid mass	No results	No results					1.28272e+07	4.34023e+07	3.25038e+07	2.96957e+07	2.15456e+07	3.77842e+07	4.06891e+07	4.60617e+07	3.27756e+07	4.21501e+07	3.12006e+07	2.99607e+07	2.02061e+07	1.84823e+07	2.09073e+07	2.11016e+07	2.03715e+07	1.95856e+07	2.52671e+07	2.7082e+07	2.98932e+07
Com_3194_pos	3-[5-(Aminosulfonyl)benzoxazol-2-yl]-7-(diethylamino)coumarin	C20 H19 N3 O5 S	391.129	5.443	414.118	Invalid mass	No results	No results					4.28804e+07	3.2013e+07	2.75254e+07	3.5033e+07	2.65872e+07	2.81818e+07	3.28416e+07	4.24641e+07	3.91229e+07	3.2036e+07	3.96564e+07	3.85296e+07	3.59402e+07	3.6687e+07	3.60803e+07	3.16553e+07	3.33754e+07	3.65357e+07	3.43698e+07	2.8355e+07	3.46261e+07
Com_3199_pos	Ecgonine methyl ester	C10 H17 N O3	199.121	5.507	200.128	Full match	No results	No results	Alkaloids and derivatives	Tropane alkaloids	Not available	Tropane alkaloids	2.57328e+06	2.65687e+07	8.88165e+06	1.24152e+07	1.48295e+07	1.26174e+07	4.94777e+07	4.19726e+07	1.47663e+07	4.39956e+07	1.26671e+07	3.41326e+07	4.44143e+07	4.32546e+07	4.01768e+07	3.99722e+07	4.41044e+07	4.12671e+07	3.18268e+07	3.28396e+07	3.50952e+07
Com_3226_pos	LLK	C18 H36 N4 O4	372.274	5.282	187.144	Full match	No results	No results					4.23307e+07	2.93646e+07	2.46463e+07	2.73694e+07	1.92186e+07	2.10543e+07	1.2744e+07	1.47965e+07	1.43328e+07	1.28582e+07	1.3723e+07	1.36451e+07	1.05713e+07	8.50299e+06	1.07678e+07	7.53412e+06	8.02334e+06	7.51009e+06	2.11196e+07	1.63898e+07	1.46222e+07
Com_3276_pos	4-Hydroxyretinoic Acid	C20 H28 O3	316.203	6.217	317.211	No results	No results	Full match	Lipids and lipid-like molecules	Prenol lipids	Retinoids	Retinoids	4.1289e+07	3.61047e+07	4.16787e+07	2.17738e+07	5.25605e+07	5.1801e+07	1.26215e+07	1.56468e+07	9.79844e+06	1.11541e+07	1.17199e+07	1.56268e+07	1.72081e+07	1.48661e+07	1.5473e+07	1.69848e+07	1.64112e+07	2.19176e+07	2.69696e+07	2.27464e+07	2.29083e+07
Com_3344_pos	FRH	C21 H30 N8 O4	458.241	11.054	459.248	Full match	No results	No match					7.62722e+06	7.79275e+06	1.58772e+06	7.30798e+06	3.77397e+06	6.61202e+06	1.6727e+07	2.06088e+07	4.81902e+07	2.51696e+07	2.60059e+07	2.87001e+07	9.08028e+06	1.20708e+07	6.80601e+06	1.17194e+07	2.12664e+07	5.70268e+06	3.30411e+07	3.23179e+07	3.38903e+07
Com_3355_pos	Phenylacetylglycine	C10 H11 N O3	193.074	5.388	216.063	No results	No results	Full match	Organic acids and derivatives	Carboxylic acids and derivatives	Amino acids, peptides, and analogues	N-acyl-alpha amino acids	5.28443e+06	6.46696e+06	3.53999e+06	639185	1.49245e+06	4.00409e+06	2.23133e+07	4.25444e+07	3.35757e+07	2.05192e+07	2.84339e+07	3.58604e+07	2.58557e+07	3.74925e+07	1.19412e+07	2.38383e+07	2.44989e+07	3.92154e+07	2.25663e+07	2.42072e+07	2.54619e+07
Com_3393_pos	Uridine 5'-monophosphate	C9 H13 N2 O9 P	324.036	1.464	325.043	No results	Full match	Full match	Nucleosides, nucleotides, and analogues	Pyrimidine nucleotides	Pyrimidine ribonucleotides	Pyrimidine ribonucleoside monophosphates	1.91144e+07	1.7568e+07	1.8141e+07	1.97626e+07	1.67877e+07	1.8941e+07	3.39085e+07	3.26328e+07	3.3287e+07	2.78019e+07	3.18643e+07	2.89017e+07	4.36834e+07	4.04787e+07	4.33804e+07	3.77491e+07	3.96249e+07	4.25109e+07	3.30504e+07	3.09259e+07	3.05038e+07
Com_3411_pos	N-Acetylneuraminic acid	C11 H19 N O9	309.107	2.003	348.07	No results	No results	Full match	Organic oxygen compounds	Organooxygen compounds	Carbohydrates and carbohydrate conjugates	N-acylneuraminic acids	2.81281e+06	1.52511e+06	2.37776e+06	1.79714e+06	1.52202e+06	1.62761e+06	1.05343e+07	2.73626e+07	8.10195e+06	5.83196e+06	2.80948e+07	2.24634e+07	3.22813e+07	1.72741e+07	5.10794e+07	1.2158e+07	4.27792e+07	3.40461e+07	9.88027e+06	7.82036e+06	7.80021e+06
Com_3440_pos	LSD-d3	C20 H22 [2]H3 N3 O	344.232	8.516	327.229	Invalid mass	No results	No results					3.47521e+07	3.7183e+07	4.57937e+07	3.31058e+07	3.90983e+07	5.1226e+07	1.02799e+07	1.25991e+07	8.99531e+06	8.95909e+06	1.08452e+07	1.33454e+07	4.37665e+06	5.25714e+06	3.96223e+06	5.52344e+06	4.85473e+06	5.64442e+06	1.84865e+07	1.73435e+07	1.68619e+07
Com_3446_pos	Docosahexaenoic acid	C22 H32 O2	340.261	6.472	341.268	Invalid mass	No results	No results	Lipids and lipid-like molecules	Fatty Acyls	Fatty acids and conjugates	Very long-chain fatty acids	9.6079e+06	1.04563e+07	2.11485e+07	1.93449e+07	2.30838e+07	1.45188e+07	2.06976e+07	2.82622e+07	2.31733e+07	5.93601e+07	2.13971e+07	9.04385e+06	1.1341e+07	2.67067e+07	5.40982e+06	8.91227e+06	1.283e+07	6.29334e+06	1.82442e+07	1.80046e+07	1.42349e+07
Com_3502_pos	KMK	C17 H35 N5 O4 S	405.241	7.371	406.249	Full match	No results	No results					1.61452e+07	4.99864e+06	1.39661e+07	1.2609e+07	1.6015e+07	1.62865e+07	1.19305e+07	2.41554e+07	2.18301e+07	1.86341e+07	3.15664e+07	2.38386e+07	3.54109e+07	3.47955e+07	3.05843e+07	1.90576e+07	4.41761e+07	3.72796e+07	3.16919e+07	2.94345e+07	3.42199e+07
Com_3530_pos	4-(2,3-dihydro-1H-inden-5-yl)-6-(trifluoromethyl)pyrimidin-2-amine	C14 H12 F3 N3	131.036	5.392	280.105	Invalid mass	No results	No results					3.24385e+07	3.01683e+07	3.04227e+07	3.10571e+07	3.50392e+07	2.80832e+07	1.80776e+07	1.49089e+07	1.62299e+07	2.31963e+07	1.82826e+07	2.63723e+07	3.39069e+07	3.24279e+07	2.66893e+07	5.21672e+07	3.39272e+07	5.09575e+07	2.8534e+07	2.60426e+07	2.54842e+07
Com_3566_pos	4-[(4-chlorophenyl)sulfonyl]-3-nitrobenzoic acid	C13 H8 Cl N O6 S	358.006	9.135	359.013	Invalid mass	No results	No results					3.05636e+07	3.00995e+07	3.5102e+07	2.94315e+07	3.57664e+07	3.59399e+07	2.88987e+07	3.55783e+07	2.51241e+07	3.94506e+07	2.57589e+07	4.61256e+07	2.05146e+07	1.61883e+07	1.8908e+07	2.5535e+07	2.14709e+07	1.85788e+07	2.41604e+07	2.58407e+07	2.5635e+07
Com_3613_pos	Methyl palmitate	C17 H34 O2	287.282	6.732	288.289	Invalid mass	No results	No results	Lipids and lipid-like molecules	Fatty Acyls	Fatty acid esters	Fatty acid methyl esters	2.51287e+07	1.91872e+07	2.93064e+07	3.13615e+07	4.1873e+07	3.20643e+07	2.17795e+07	1.83392e+07	2.27091e+07	2.57388e+07	2.41897e+07	2.92623e+07	1.98392e+07	1.28666e+07	1.50504e+07	2.48612e+07	2.1424e+07	1.63495e+07	3.01395e+07	2.33387e+07	2.50161e+07
Com_3627_pos	Pyroglutamic acid	C5 H7 N O3	147.053	5.341	148.06	No results	Invalid mass	No match	Organic acids and derivatives	Carboxylic acids and derivatives	Amino acids, peptides, and analogues	Alpha amino acids and derivatives	2.11316e+07	1.79624e+07	1.31486e+07	1.45619e+07	9.35984e+06	1.31481e+07	3.59149e+07	3.78547e+07	3.66156e+07	3.00313e+07	3.30664e+07	3.8468e+07	3.64733e+07	4.0597e+07	4.4419e+07	3.56895e+07	3.53847e+07	3.90646e+07	2.70398e+07	3.57165e+07	3.33019e+07
Com_3637_pos	Carnosine	C9 H14 N4 O3	226.106	1.273	227.113	No results	No results	Full match	Organic acids and derivatives	Peptidomimetics	Hybrid peptides	Hybrid peptides	2.5181e+07	2.23939e+07	2.27399e+07	1.92515e+07	1.34878e+07	2.19258e+07	3.59091e+07	3.39476e+06	3.10939e+07	3.28246e+07	2.85671e+07	3.27717e+07	4.39999e+07	3.32716e+07	4.52605e+07	3.21533e+07	3.27034e+07	3.60738e+07	2.9906e+07	3.04934e+07	2.66076e+07
Com_3658_pos	Ethyl chrysanthemumate	C12 H20 O2	196.146	7.582	197.153	No results	No results	Full match	Lipids and lipid-like molecules	Prenol lipids	Monoterpenoids	Monocyclic monoterpenoids	2.33831e+07	2.56012e+07	2.0696e+07	2.21271e+07	1.55151e+07	2.16643e+07	2.18855e+07	1.91512e+07	2.09493e+07	1.83005e+07	2.06087e+07	1.91401e+07	1.62827e+07	1.39485e+07	1.59361e+07	1.4625e+07	1.27641e+07	1.20356e+07	2.9576e+07	1.98003e+07	2.0063e+07
Com_3659_pos	trans-4-Phenyl-4-piperidinocyclohexanol	C17 H25 N O	259.189	3.891	260.197	Invalid mass	No results	No results	Organic oxygen compounds	Organooxygen compounds	Alcohols and polyols	Cyclohexanols	2.58754e+07	2.70329e+07	2.09835e+07	2.50044e+07	1.60459e+07	2.03126e+07	2.91754e+07	2.81315e+07	2.80791e+07	2.42762e+07	2.66307e+07	2.29957e+07	3.13124e+07	2.83512e+07	2.96866e+07	2.52427e+07	3.21061e+07	2.76417e+07	2.95725e+07	2.69135e+07	2.47937e+07
Com_3676_pos	4-Phenyl-3-buten-2-one	C10 H10 O	146.073	7.361	147.08	Full match	No results	No results	Benzenoids	Benzene and substituted derivatives	Styrenes	Styrenes	2.78904e+07	3.20637e+07	3.00025e+07	2.77238e+07	1.51573e+07	2.65771e+07	1.76745e+07	2.66313e+07	2.93684e+07	3.37906e+07	2.8409e+07	2.64247e+07	2.87017e+07	3.53024e+07	3.11138e+07	2.78302e+07	2.8846e+07	2.87627e+07	2.94355e+07	2.87126e+07	3.10388e+07
Com_3686_pos	gamma-Glutamyltyrosine	C14 H18 N2 O6	310.116	4.753	311.124	No results	Full match	No results	Organic acids and derivatives	Carboxylic acids and derivatives	Amino acids, peptides, and analogues	Tyrosine and derivatives	1.93363e+07	1.80985e+07	1.38501e+07	2.07194e+07	1.15775e+07	1.34736e+07	3.15864e+07	3.70278e+07	3.41098e+07	3.2195e+07	2.37423e+07	2.00353e+07	1.87459e+07	1.78857e+07	2.35236e+07	1.75578e+07	1.92661e+07	1.83405e+07	2.31023e+07	1.68649e+07	2.19037e+07
Com_3697_pos	DPK	C15 H26 N4 O6	340.175	4.698	341.182	Invalid mass	No results	No results					1.41231e+07	2.04015e+07	1.13911e+07	1.87617e+07	7.83328e+06	8.13513e+06	3.60278e+07	2.88018e+07	3.18685e+07	2.75968e+07	2.84173e+07	1.5998e+07	2.81654e+07	3.41026e+07	2.73416e+07	2.73719e+07	3.76821e+07	3.30814e+07	2.91815e+07	2.67873e+07	2.26857e+07
Com_3712_pos	alpha-Benzylsuccinic acid	C11 H12 O4	208.073	5.595	191.07	No results	No results	Full match	Phenylpropanoids and polyketides	Phenylpropanoic acids	Not available	Phenylpropanoic acids	3.28445e+07	2.00593e+07	3.17487e+07	3.09955e+07	2.26471e+07	3.08045e+07	3.27521e+07	3.37277e+07	2.8104e+07	3.10772e+07	3.3179e+07	3.48118e+07	3.81145e+07	3.29222e+07	3.48213e+07	3.52807e+07	3.47048e+07	3.28413e+07	2.90485e+07	4.2945e+07	3.24259e+07
Com_3737_pos	4-phenyl-2-[(3-pyridylamino)methylidene]cyclohexane-1,3-dione	C18 H16 N2 O2	292.121	5.801	293.128	Full match	No results	No results					2.02011e+07	1.26948e+07	1.43223e+07	1.4164e+07	1.76469e+07	1.35025e+07	1.36776e+07	1.24851e+07	1.34794e+07	1.41204e+07	1.37774e+07	1.21823e+07	4.11408e+07	4.1137e+07	2.54207e+07	3.04396e+07	4.38781e+07	3.8673e+07	2.11675e+07	2.24857e+07	2.02183e+07
Com_3758_pos	Leu-Pro	C11 H20 N2 O3	228.147	1.247	246.181	No results	No results	Full match	Organic acids and derivatives	Carboxylic acids and derivatives	Amino acids, peptides, and analogues	Dipeptides	3.35732e+07	3.27483e+07	2.79638e+07	2.91554e+07	2.75358e+07	2.99914e+07	2.04637e+07	2.14867e+07	2.05761e+07	2.21705e+07	2.00128e+07	2.42494e+07	2.39374e+07	2.5254e+07	2.23568e+07	2.08136e+07	1.08763e+07	2.28276e+07	2.48295e+07	2.39583e+07	2.28813e+07
Com_3776_pos	Guanosine monophosphate	C10 H14 N5 O8 P	363.058	1.684	364.065	No results	No results	Full match	Nucleosides, nucleotides, and analogues	Purine nucleotides	Purine ribonucleotides	Purine ribonucleoside monophosphates	1.11619e+07	1.26829e+07	9.47992e+06	1.01814e+07	9.80182e+06	9.00623e+06	2.88901e+07	3.12158e+07	2.35608e+07	2.20733e+07	2.83648e+07	2.47729e+07	2.40113e+07	3.58395e+07	3.30751e+07	2.81591e+07	4.07929e+07	3.35127e+07	2.84212e+07	2.37035e+07	2.95366e+07
Com_3822_pos	8Z,11Z,14Z-Eicosatrienoic acid	C20 H34 O2	306.256	8.384	307.263	Full match	No results	Full match	Lipids and lipid-like molecules	Fatty Acyls	Fatty acids and conjugates	Long-chain fatty acids	3.27956e+07	2.72266e+07	2.8983e+07	2.41173e+07	1.37009e+07	2.26363e+07	2.1771e+07	2.10907e+07	1.70875e+07	1.56395e+07	1.86749e+07	2.16653e+07	1.74374e+07	1.73071e+07	1.51345e+07	1.20001e+07	1.4018e+07	1.14476e+07	2.57637e+07	2.23371e+07	2.22149e+07
Com_3824_pos	trans-Zeatin	C10 H13 N5 O	219.112	5.153	220.119	Full match	No results	No match	Organoheterocyclic compounds	Imidazopyrimidines	Purines and purine derivatives	6-alkylaminopurines	2.5129e+07	2.59678e+07	1.8246e+07	1.94004e+07	5.99481e+06	6.70065e+06	2.26585e+07	2.67986e+07	2.55366e+07	2.15175e+07	2.31577e+07	3.3262e+07	2.96921e+07	3.00931e+07	2.57684e+07	2.71482e+07	2.87482e+07	3.13809e+07	2.789e+07	2.66582e+07	2.49091e+07
Com_3826_pos	2-Phenylglycine	C8 H9 N O2	151.064	5.351	320.161	No results	No results	Full match	Organic acids and derivatives	Carboxylic acids and derivatives	Amino acids, peptides, and analogues	Alpha amino acids	3.14731e+07	2.73808e+07	2.60793e+07	2.78703e+07	1.78917e+07	2.74475e+07	3.66367e+07	3.34908e+07	3.05468e+07	2.97263e+07	3.04634e+07	2.93315e+07	2.21647e+07	2.12236e+07	2.49351e+07	1.96874e+07	2.02401e+07	2.0281e+07	2.78691e+07	2.58235e+07	2.69106e+07
Com_3840_pos	4-(cyclohexylmethyl)-6-(2-thienyl)-2,3-dihydropyridazin-3-one hydrate	C15 H18 N2 O S	296.101	2.262	297.108	Invalid mass	No results	No results					1.81187e+07	1.95837e+07	1.40407e+07	1.67119e+07	7.9351e+06	1.40862e+07	3.52395e+07	3.20696e+07	3.50425e+07	2.751e+07	2.83082e+07	2.61589e+07	3.38907e+07	2.78837e+07	3.5668e+07	2.5722e+07	2.82912e+07	2.71672e+07	2.76994e+07	2.49078e+07	2.31469e+07
Com_3842_pos	N'2-(2-furylcarbonyl)-3-chloro-4-methylthiophene-2-carbohydrazide	C11 H9 Cl N2 O3 S	284.006	1.321	285.013	Invalid mass	No results	No results					2.27541e+07	2.358e+07	1.96447e+07	2.34773e+07	4.78647e+06	1.77424e+07	2.72402e+07	3.45203e+07	2.73801e+07	2.78937e+07	2.76798e+07	3.16106e+07	2.37211e+07	2.56274e+07	3.01324e+07	2.8171e+07	2.7832e+07	2.19806e+07	2.76642e+07	2.79954e+07	2.532e+07
Com_3856_pos	3-(propan-2-yl)-octahydropyrrolo[1,2-a]pyrazine-1,4-dione	C10 H16 N2 O2	214.132	5.155	215.139	Invalid mass	No results	No results					1.61016e+07	3.2583e+07	1.33895e+07	1.39551e+07	9.58824e+06	2.3668e+07	2.31181e+07	2.20978e+07	2.30905e+07	1.92924e+07	1.80317e+07	2.22098e+07	2.73334e+07	2.0638e+07	2.47331e+07	1.87774e+07	1.74496e+07	2.27621e+07	1.83773e+07	1.97754e+07	1.88883e+07
Com_3890_pos	3-Methoxycinnamic acid	C10 H10 O3	160.052	7.255	161.06	Invalid mass	No results	No results	Phenylpropanoids and polyketides	Cinnamic acids and derivatives	Hydroxycinnamic acids and derivatives	Coumaric acids and derivatives	2.18871e+07	1.09785e+07	1.81622e+07	1.63735e+07	3.66352e+07	1.36309e+07	1.9417e+07	1.46096e+07	2.16339e+07	1.85463e+07	2.05686e+07	4.04271e+07	1.83925e+07	2.34511e+07	1.96964e+07	2.24713e+07	2.98415e+07	2.62689e+07	2.0195e+07	1.45698e+07	1.5275e+07
Com_3929_pos	D-Erythrose 4-phosphate	C4 H9 O7 P	200.008	1.223	201.016	No results	No results	Full match					3.08513e+07	2.81364e+07	2.69971e+07	2.78807e+07	2.80295e+07	2.86095e+07	2.27048e+07	2.32082e+07	2.06033e+07	2.0103e+07	2.00966e+07	1.99312e+07	2.0515e+07	1.81471e+07	1.9502e+07	1.51651e+07	1.69693e+07	1.4137e+07	2.65848e+07	1.99701e+07	1.23372e+07
Com_3934_pos	4-Hydroxypropranolol	C16 H21 N O3	275.148	4.943	276.155	Invalid mass	No results	No results	Benzenoids	Naphthalenes	Naphthols and derivatives	Naphthols and derivatives	2.84137e+07	3.14778e+07	2.24605e+07	2.72011e+07	1.65738e+07	2.19333e+07	3.0458e+07	3.00281e+07	2.92656e+07	2.63964e+07	2.82472e+07	2.21546e+07	1.8699e+07	1.90721e+07	2.17473e+07	1.47962e+07	1.57971e+07	1.67846e+07	2.4977e+07	2.33425e+07	2.21703e+07
Com_3952_pos	N-Oleoyl Glycine	C20 H37 N O3	339.277	7.203	340.284	No results	No results	Full match	Organic acids and derivatives	Carboxylic acids and derivatives	Amino acids, peptides, and analogues	N-acyl-alpha amino acids	2.53058e+07	2.56274e+07	2.40691e+07	2.42569e+07	1.85564e+07	2.36518e+07	2.82412e+07	2.22619e+07	2.49013e+07	2.4332e+07	2.42809e+07	2.42079e+07	2.21758e+07	2.1087e+07	2.56756e+07	2.23572e+07	1.80481e+07	2.15259e+07	2.63936e+07	2.22861e+07	2.4023e+07
Com_3962_pos	Prostaglandin A3	C20 H28 O4	332.197	7.878	333.204	Invalid mass	No results	No results	Lipids and lipid-like molecules	Fatty Acyls	Eicosanoids	Prostaglandins and related compounds	2.34096e+07	2.4033e+07	2.39736e+07	2.68709e+07	2.35691e+07	2.07597e+07	2.15421e+07	2.22599e+07	2.49029e+07	2.32634e+07	2.37674e+07	1.92468e+07	1.67669e+07	1.40611e+07	1.7837e+07	1.53724e+07	1.46099e+07	1.25153e+07	2.62387e+07	2.2876e+07	2.48531e+07
Com_3972_pos	1,4-Dihydro-1-Methyl-4-Oxo-3-Pyridinecarboxamide	C7 H8 N2 O2	152.058	1.445	153.066	No results	No results	Full match					3.06811e+07	3.07617e+07	2.35384e+07	3.14054e+07	2.38066e+07	2.20269e+07	2.16804e+07	2.67096e+07	2.26906e+07	1.90875e+07	1.47943e+07	2.22283e+07	1.48942e+07	1.17397e+07	1.0983e+07	7.99525e+06	6.87634e+06	1.20652e+07	2.57513e+07	2.53672e+07	2.2403e+07
Com_3995_pos	2-(3,4-dimethoxyphenyl)-N-(4-morpholinophenyl)acetamide	C20 H24 N2 O4	356.173	7.642	357.181	Full match	No results	No results					8.24657e+06	7.56226e+06	1.37348e+07	1.03149e+07	2.0273e+07	1.19357e+07	3.51676e+07	1.49891e+07	1.57038e+07	2.00718e+07	2.28197e+07	2.47901e+07	1.90472e+07	3.6395e+07	3.21298e+07	2.02369e+07	3.51423e+07	3.57006e+07	1.36976e+07	1.1531e+07	1.96216e+07
Com_4011_pos	Lysopa 16:0	C19 H39 O7 P	410.242	5.565	411.249	No results	No results	Full match	Lipids and lipid-like molecules	Glycerophospholipids	Glycerophosphates	1-acylglycerol-3-phosphates	600578	709821	1.51241e+06	668704	627488	1.23393e+06	7.58125e+06	1.76526e+07	6.14108e+06	6.47494e+06	1.0602e+07	3.83602e+07	2.12898e+07	3.09742e+06	2.08423e+06	1.88708e+07	1.11104e+06	2.22894e+06	1.24633e+07	9.93487e+06	1.06723e+07
Com_4014_pos	Mezlocillin	C21 H25 N5 O8 S2	556.137	6.14	557.144	Invalid mass	No results	No results	Organic acids and derivatives	Carboxylic acids and derivatives	Amino acids, peptides, and analogues	Peptides	2.24761e+07	1.58742e+07	2.0908e+07	1.85475e+07	2.62009e+07	2.02733e+07	1.27446e+07	1.9757e+07	1.45412e+07	1.66295e+07	1.05324e+07	2.69774e+07	3.60247e+07	2.69603e+07	3.15513e+07	3.30375e+07	3.9199e+07	4.0809e+07	1.97757e+07	3.4624e+07	4.25163e+07
Com_4053_pos	Androsterone	C19 H30 O2	307.251	7.784	308.258	Invalid mass	No results	No results	Lipids and lipid-like molecules	Steroids and steroid derivatives	Androstane steroids	Androgens and derivatives	2.9548e+07	2.08064e+07	2.56439e+07	1.59462e+07	2.0584e+07	2.25327e+07	2.181e+07	2.30231e+07	1.46086e+07	2.26606e+07	2.21574e+07	1.9411e+07	2.0217e+07	1.93742e+07	2.02751e+07	1.80668e+07	1.85165e+07	2.05685e+07	1.32555e+07	2.2835e+07	1.54641e+07
Com_4071_pos	3-Methyladipic acid	C7 H12 O4	160.073	5.444	183.063	No results	No results	Full match	Lipids and lipid-like molecules	Fatty Acyls	Fatty acids and conjugates	Medium-chain fatty acids	7.1637e+06	2.68665e+07	1.61085e+07	3.42818e+07	1.70703e+07	2.11279e+07	1.84289e+07	2.30244e+07	2.10709e+07	2.89555e+07	2.1793e+07	1.99164e+07	2.8364e+06	1.68236e+06	2.60408e+06	4.27211e+06	3.2808e+06	1.7763e+06	1.60229e+07	1.52137e+07	1.5514e+07
Com_4085_pos	NPK	C15 H27 N5 O5	169.595	4.934	340.198	Invalid mass	No results	No results					2.78981e+07	2.77199e+07	1.8137e+07	2.82051e+07	1.49656e+07	2.64008e+07	2.01473e+07	2.21805e+07	2.74701e+07	1.84395e+07	2.16535e+07	1.90036e+07	1.51379e+07	9.6159e+06	2.03283e+07	1.28542e+07	1.54538e+07	1.57645e+07	2.48231e+07	1.9777e+07	1.94364e+07
Com_4093_pos	GNH	C12 H18 N6 O5	308.123	5.426	309.131	Invalid mass	No results	No results					6.69199e+06	3.26886e+06	1.6676e+06	8.74454e+06	1.15243e+07	9.99524e+06	1.49893e+07	1.96285e+07	1.39076e+07	3.36042e+07	1.57045e+07	3.70335e+07	3.18826e+07	1.96806e+07	1.60198e+07	4.42323e+07	7.58198e+06	3.87407e+07	1.97084e+07	1.82886e+07	1.57216e+07
Com_4124_pos	Cortisone	C21 H28 O5	360.201	4.997	361.208	Invalid mass	No results	No results	Lipids and lipid-like molecules	Steroids and steroid derivatives	Hydroxysteroids	21-hydroxysteroids	2.88092e+07	2.76275e+07	1.93542e+07	2.61217e+07	3.81786e+06	1.8687e+07	1.31105e+07	1.26754e+07	1.20924e+07	1.11916e+07	1.23754e+07	1.32276e+07	9.48431e+06	7.18329e+06	9.57416e+06	5.76321e+06	7.09271e+06	7.0407e+06	1.55128e+07	1.54804e+07	1.35739e+07
Com_4137_pos	Glu-Val-Phe	C19 H27 N3 O6	393.19	5.384	394.197	No results	Full match	No results	Organic acids and derivatives	Carboxylic acids and derivatives	Amino acids, peptides, and analogues	Oligopeptides	2.86451e+07	2.26616e+07	1.97888e+07	2.07196e+07	1.49952e+07	1.7766e+07	2.17778e+07	2.04028e+07	2.03065e+07	1.83368e+07	1.89004e+07	1.9544e+07	1.71865e+07	1.49536e+07	1.89923e+07	1.36032e+07	1.22967e+07	1.09807e+07	2.08963e+07	1.80666e+07	1.79187e+07
Com_4153_pos	Aflatoxin M1	C17 H12 O7	350.04	6.819	351.047	Invalid mass	No results	No results	Phenylpropanoids and polyketides	Coumarins and derivatives	Furanocoumarins	Difurocoumarocyclopentenones	1.51706e+07	1.44359e+07	1.72579e+07	1.31612e+07	4.04247e+07	1.80955e+07	4.24355e+06	4.16924e+06	5.09819e+06	5.97933e+06	2.49093e+06	5.09868e+06	2.30795e+06	1.98218e+06	2.24345e+06	2.68902e+06	3.09028e+06	2.44327e+06	8.29785e+06	7.38929e+06	7.20423e+06
Com_4168_pos	6-Methoxy-2-naphthoic acid	C12 H10 O3	202.063	6.701	203.07	No results	No results	Full match	Benzenoids	Naphthalenes	Naphthalenecarboxylic acids and derivatives	Naphthalenecarboxylic acids	2.82685e+07	1.7764e+07	2.04418e+07	2.06028e+07	2.79744e+07	2.13334e+07	2.12338e+07	2.02618e+07	2.25694e+07	2.31346e+07	2.23425e+07	2.26731e+07	2.29725e+07	1.93962e+07	2.10014e+07	2.018e+07	2.2971e+07	2.20966e+07	2.12032e+07	2.14446e+07	2.22789e+07
Com_4213_pos	ALK	C15 H30 N4 O4	165.113	4.945	331.234	Invalid mass	No results	No results					2.78503e+07	2.07788e+07	1.89879e+07	2.16812e+07	1.34385e+07	1.5587e+07	1.64533e+07	1.84647e+07	1.63441e+07	1.43127e+07	1.37761e+07	1.30125e+07	1.24469e+07	1.16432e+07	1.50547e+07	9.76937e+06	1.22806e+07	1.19188e+07	1.88627e+07	1.64288e+07	1.56537e+07
Com_4220_pos	Oxymorphone	C17 H19 N O4	301.127	2.143	302.134	Invalid mass	No results	No results	Benzenoids	Phenanthrenes and derivatives	Not available	Phenanthrenes and derivatives	1.69742e+07	2.04906e+07	1.30302e+07	1.46088e+07	9.05691e+06	1.41445e+07	3.21805e+07	2.89974e+07	3.19266e+07	2.5725e+07	2.74328e+07	2.26635e+07	2.44046e+07	2.42946e+07	2.62405e+07	2.1068e+07	2.26428e+07	2.31081e+07	2.3329e+07	2.06063e+07	2.08006e+07
Com_4301_pos	N-Acetyl-DL-phenylalanine	C11 H13 N O3	207.089	5.19	415.186	No results	No results	Full match	Organic acids and derivatives	Carboxylic acids and derivatives	Amino acids, peptides, and analogues	Phenylalanine and derivatives	414311	403919	381657	375760	304449	373250	4.32369e+06	4.28847e+06	3.01645e+06	2.29024e+06	2.29214e+06	3.73582e+06	1.16603e+07	3.29154e+07	7.56349e+06	6.64329e+06	1.06399e+07	9.45384e+06	5.44104e+06	4.36241e+06	4.07108e+06
Com_4313_pos	N-[4-(6-methyl-1,3-benzothiazol-2-yl)phenyl]benzamide	C21 H16 N2 O S	366.071	5.743	367.079	Invalid mass	No results	No results					2.56566e+07	4.68947e+06	1.78982e+07	2.02941e+07	2.95679e+07	1.95214e+07	4.86161e+06	1.39873e+07	1.78951e+07	2.33043e+07	1.79349e+07	1.66446e+07	1.77093e+07	2.33961e+07	2.27832e+07	1.49627e+07	1.86642e+07	1.29202e+07	2.29475e+07	1.27622e+07	2.1321e+07
Com_4320_pos	morphine-d3	C17 H16 [2]H3 N O3	288.153	1.305	289.161	Invalid mass	No results	No results					8.71934e+06	1.48353e+07	8.8882e+06	1.04067e+07	4.21081e+06	7.94625e+06	3.10661e+07	2.20066e+07	9.1267e+06	2.47479e+07	2.39066e+07	5.38024e+06	3.75321e+07	2.12492e+07	2.95265e+07	2.14873e+07	2.22878e+07	3.15474e+07	2.05447e+07	1.82894e+07	1.96044e+07
Com_4330_pos	KMH	C17 H30 N6 O4 S	396.201	4.816	397.208	Invalid mass	No results	No results					9.59419e+06	1.79094e+07	9.33183e+06	4.19551e+06	578117	7.23354e+06	1.52656e+07	2.28128e+07	2.51734e+07	2.04896e+07	2.00506e+07	1.59714e+07	2.16684e+07	2.52794e+07	2.07982e+07	2.25649e+07	2.3152e+07	2.16504e+07	2.28003e+07	1.82857e+07	1.83453e+07
Com_4348_pos	SDMA	C8 H18 N4 O2	202.143	1.276	203.15	No results	No results	Full match	Organic acids and derivatives	Carboxylic acids and derivatives	Amino acids, peptides, and analogues	Arginine and derivatives	2.0117e+07	1.51597e+07	1.55337e+07	1.50401e+07	1.57291e+07	1.61607e+07	2.58281e+07	2.42293e+07	2.39552e+07	2.55401e+07	2.46255e+07	2.3982e+07	2.98852e+07	2.901e+07	2.69663e+07	2.30846e+07	3.27994e+07	3.12397e+07	2.2663e+07	2.22595e+07	2.25398e+07
Com_4350_pos	2-[5-(2-hydroxypropyl)oxolan-2-yl]propanoic acid	C10 H18 O4	240.078	7.449	241.086	Invalid mass	No results	No results					9.78619e+06	8.44928e+06	1.42961e+07	9.23252e+06	1.18722e+07	1.26087e+07	2.26031e+07	2.26603e+07	2.17336e+07	2.7955e+07	1.93594e+07	1.62783e+07	2.43584e+07	1.35611e+07	1.8364e+07	2.18667e+07	2.37926e+07	2.38134e+07	2.26509e+07	1.93208e+07	2.58147e+07
Com_4387_pos	16(R)-HETE	C20 H32 O3	342.215	8.207	343.222	Invalid mass	No results	No results	Lipids and lipid-like molecules	Fatty Acyls	Eicosanoids	Hydroxyeicosatetraenoic acids	2.61437e+07	1.43004e+07	2.49507e+07	2.54309e+07	1.87827e+06	1.76006e+07	1.44778e+07	1.94419e+07	895455	2.41294e+07	2.13573e+07	1.79909e+07	2.12e+07	1.67451e+07	2.17598e+07	2.09499e+07	1.87753e+07	1.27387e+07	2.09596e+07	2.12108e+07	1.32222e+07
Com_4391_pos	Maltotetraose	C24 H42 O21	688.203	1.444	689.211	Invalid mass	No results	No results	Organic oxygen compounds	Organooxygen compounds	Carbohydrates and carbohydrate conjugates	Oligosaccharides	2.50046e+07	2.30589e+07	9.50096e+06	2.28595e+07	3.70828e+07	2.3294e+07	1.31773e+06	1.41878e+06	1.45241e+06	1.52018e+06	1.42349e+06	1.30569e+06	1.51394e+06	1.44984e+06	1.53964e+06	1.58716e+06	1.50117e+06	1.64309e+06	7.87154e+06	7.84702e+06	3.81027e+06
Com_4422_pos	DL-Panthenol	C9 H19 N O4	205.131	5.079	449.224	No results	No results	Full match	Lipids and lipid-like molecules	Fatty Acyls	Fatty amides	N-acyl amines	1.72574e+07	1.96674e+07	1.37334e+07	1.5689e+07	9.26322e+06	9.58276e+06	2.06129e+07	2.47436e+07	2.33584e+07	1.882e+07	1.9797e+07	2.11454e+07	2.54897e+07	2.57486e+07	2.26491e+07	2.28987e+07	2.28647e+07	2.40552e+07	2.20319e+07	2.14915e+07	2.01692e+07
Com_4432_pos	GLK	C14 H28 N4 O4	316.211	2.297	159.113	Full match	No results	No results					1.62103e+07	2.20877e+07	1.4653e+07	1.31091e+07	1.12508e+07	1.53839e+07	2.12303e+07	1.33384e+07	1.91369e+07	1.46383e+07	1.71674e+07	1.61081e+07	1.23729e+07	1.31465e+07	1.16878e+07	1.05338e+07	7.99971e+06	1.10969e+07	2.19817e+07	1.43042e+07	1.07393e+07
Com_4434_pos	4-chloro-5-morpholino-2-quinoxalin-2-ylpyridazin-3(2H)-one	C16 H14 Cl N5 O2	343.084	2.008	344.091	Full match	No results	No results					1.97922e+07	1.87519e+07	1.58627e+07	1.94175e+07	1.43611e+07	1.69791e+07	2.29714e+07	2.37103e+07	2.26933e+07	2.01136e+07	2.11608e+07	2.16707e+07	2.17724e+07	2.41298e+07	2.34921e+07	2.37349e+07	2.60761e+07	2.17853e+07	2.19468e+07	2.01668e+07	1.98421e+07
Com_4453_pos	Ricinine	C8 H8 N2 O2	164.058	2.697	165.066	Full match	No results	No results	Organoheterocyclic compounds	Pyridines and derivatives	3-pyridinecarbonitriles	3-pyridinecarbonitriles	1.13881e+07	1.902e+07	1.72451e+07	1.22912e+07	2.71242e+07	1.9947e+07	1.53697e+07	2.10785e+07	1.33553e+07	1.15421e+07	1.42772e+07	2.2686e+07	2.22318e+07	1.9207e+07	1.93753e+07	1.9347e+07	2.56011e+07	2.35035e+07	2.18289e+07	2.09981e+07	1.42231e+07
Com_4460_pos	PPK	C16 H28 N4 O4	340.211	5.253	341.218	Full match	No results	No results					1.13414e+07	6.77739e+06	3.20189e+06	1.2106e+07	1.40192e+06	2.87278e+06	2.2427e+07	2.74966e+07	2.4007e+07	1.29446e+07	1.75176e+07	1.6519e+07	1.87273e+07	2.00163e+07	7.14366e+06	1.51958e+07	1.80456e+07	2.01238e+07	1.57542e+07	1.21386e+07	1.41617e+07
Com_4513_pos	6-Acetylmorphine	C19 H21 N O4	327.143	4.696	328.15	Invalid mass	No results	No results	Alkaloids and derivatives	Morphinans	Not available	Morphinans	8.9825e+06	1.09202e+07	7.48114e+06	9.72524e+06	5.12507e+06	4.76127e+06	2.33285e+07	1.86125e+07	2.08016e+07	2.12265e+07	1.04603e+07	1.04278e+07	2.83944e+07	3.06665e+07	2.83759e+07	2.54373e+07	3.26495e+07	2.9658e+07	2.11424e+07	1.75513e+07	1.83172e+07
Com_4567_pos	13,14-dihydro-15-keto-tetranor Prostaglandin E2	C16 H26 O5	320.16	6.455	321.167	Invalid mass	No results	No results					4.57137e+06	1.32232e+07	4.94261e+06	3.93586e+06	5.71543e+06	4.63122e+06	1.87439e+07	2.65743e+07	1.7772e+07	1.54886e+07	1.58841e+07	2.56026e+07	3.7926e+06	3.26749e+06	4.14999e+06	4.10752e+06	4.3514e+06	4.27195e+06	1.03023e+07	1.11742e+07	9.96633e+06
Com_4650_pos	All trans-Retinal	C20 H28 O	284.214	6.332	285.221	No results	No results	Full match	Lipids and lipid-like molecules	Prenol lipids	Retinoids	Retinoids	1.95338e+07	2.42314e+07	2.39704e+07	1.74834e+07	2.95e+07	2.37582e+07	5.88898e+06	8.53076e+06	8.6288e+06	5.80222e+06	7.27775e+06	1.00169e+07	9.31828e+06	9.23842e+06	8.93031e+06	9.4584e+06	8.53344e+06	1.22837e+07	1.53334e+07	1.47937e+07	1.34651e+07
Com_4662_pos	N-Acetylmethionine	C7 H13 N O3 S	191.062	5.29	192.069	No results	Full match	Full match	Organic acids and derivatives	Carboxylic acids and derivatives	Amino acids, peptides, and analogues	Methionine and derivatives	1.11764e+07	1.35177e+07	9.66716e+06	1.24231e+07	5.74256e+06	7.37737e+06	2.36084e+07	2.37668e+07	2.35295e+07	2.28729e+07	2.08061e+07	1.91525e+07	2.29921e+07	2.17266e+07	2.54577e+07	2.44399e+07	2.47694e+07	2.25774e+07	2.03094e+07	1.90333e+07	1.93048e+07
Com_4669_pos	L-Tryptophan	C11 H12 N2 O2	204.09	5.858	205.097	No results	No results	Full match	Organoheterocyclic compounds	Indoles and derivatives	Indolyl carboxylic acids and derivatives	Indolyl carboxylic acids and derivatives	1.6707e+07	8.45379e+06	8.18429e+06	6.43088e+06	6.36832e+06	9.90761e+06	2.25529e+07	1.54267e+07	1.28902e+07	1.42406e+07	2.17292e+06	1.47876e+07	2.58595e+07	1.46304e+07	2.0077e+07	1.83196e+07	2.22386e+07	2.44359e+07	2.02729e+07	1.4951e+07	1.72942e+07
Com_4690_pos	L-Kynurenine	C10 H12 N2 O3	208.085	2.105	209.092	No results	No results	Full match	Organic oxygen compounds	Organooxygen compounds	Carbonyl compounds	Alkyl-phenylketones	1.1563e+07	1.86757e+07	1.4091e+07	1.27855e+07	1.34128e+07	1.40655e+07	1.75254e+07	2.52138e+07	8.27562e+06	1.82254e+07	1.98587e+07	2.84633e+07	1.86649e+07	1.8383e+07	1.85123e+07	1.53928e+07	1.71241e+07	1.84885e+07	2.01556e+07	1.75662e+07	1.71714e+07
Com_4720_pos	5-benzhydryl-1-(phenylsulfonyl)-1H-pyrazole	C22 H18 N2 O2 S	374.107	3.853	375.114	Full match	No results	No results					1.62135e+07	1.55454e+07	1.05862e+07	1.48822e+07	7.43669e+06	1.12987e+07	1.9756e+07	2.03177e+07	1.63087e+07	1.16236e+07	1.56586e+07	1.48595e+07	1.85182e+07	2.09402e+07	2.05976e+07	1.58204e+07	2.34815e+07	2.06001e+07	1.99985e+07	1.55708e+07	1.51247e+07
Com_4746_pos	Gelsemine	C20 H22 N2 O2	322.167	5.686	323.175	Full match	No results	No results	Alkaloids and derivatives	Gelsemium alkaloids	Not available	Gelsemium alkaloids	6.58271e+06	3.14829e+06	7.14601e+06	8.01007e+06	6.72879e+06	7.00834e+06	1.86575e+07	2.28925e+07	2.25371e+07	1.34276e+07	2.02186e+07	2.44218e+07	3.54352e+06	1.65166e+07	1.21586e+07	8.73736e+06	1.60286e+07	1.65571e+07	1.98105e+07	2.08571e+07	2.31095e+07
Com_4757_pos	PPH	C16 H23 N5 O4	349.175	4.834	350.182	Full match	No results	No results					1.3851e+07	1.41601e+07	8.89001e+06	1.44058e+07	6.36261e+06	7.29518e+06	1.90901e+07	1.76696e+07	1.88714e+07	1.87237e+07	1.99292e+07	1.4808e+07	1.89908e+07	2.15046e+07	1.71851e+07	2.16622e+07	2.22765e+07	2.47463e+07	1.97658e+07	1.44494e+07	1.677e+07
Com_4766_pos	2-(3-chlorophenyl)-5-[4-(trifluoromethyl)-3-pyridyl]-1,3,4-oxadiazole	C14 H7 Cl F3 N3 O	325.022	1.547	326.029	Full match	No results	No results					1.70013e+07	1.78742e+07	2.16428e+07	1.7727e+07	2.37184e+07	2.642e+07	2.56922e+07	1.9116e+07	2.10673e+07	2.45184e+07	2.04225e+07	2.05198e+07	2.24532e+07	2.51527e+07	2.74907e+07	2.97572e+07	2.61599e+07	2.92271e+07	1.97229e+07	2.51897e+07	2.11679e+07
Com_4767_pos	5,7-dihydroxy-3-(4-methoxyphenyl)-4H-chromen-4-one	C16 H12 O5	284.061	1.829	285.069	Invalid mass	No results	No results					1.36955e+07	1.06813e+07	1.08694e+07	1.2624e+07	986888	8.90291e+06	2.0265e+07	1.82506e+07	1.99321e+07	1.94963e+07	1.92057e+07	1.84049e+07	2.37632e+07	2.26429e+07	2.20888e+07	2.40404e+07	2.63074e+07	2.30075e+07	1.97134e+07	1.7893e+07	1.75208e+07
Com_4791_pos	N-Stearoyl taurine	C20 H41 N O4 S	408.303	9.052	409.31	Invalid mass	No results	No results	Lipids and lipid-like molecules	Fatty Acyls	Fatty amides	N-acyl amines	2.03166e+07	2.31801e+07	1.79477e+07	1.53567e+07	2.37488e+07	2.00875e+07	5.7617e+06	5.94969e+06	5.85478e+06	6.5446e+06	6.14572e+06	5.32482e+06	2.7004e+06	2.27526e+06	2.11266e+06	3.14754e+06	3.66285e+06	2.73253e+06	1.44489e+07	1.12724e+07	1.04031e+07
Com_4800_pos	1-(4-methoxyphenyl)propane-1,2-diol	C10 H14 O3	164.084	5.572	147.08	Invalid mass	No results	No match					9.60493e+06	1.06903e+07	1.29372e+07	1.22708e+07	4.61375e+06	1.40644e+07	1.14158e+07	1.24944e+07	1.91336e+07	1.54486e+07	1.35288e+07	2.91125e+07	2.51189e+07	1.6839e+07	2.69151e+07	1.67462e+07	1.80706e+07	1.78697e+07	1.5381e+07	1.71523e+07	1.75173e+07
Com_4806_pos	6-Sialyllactose	C23 H39 N O19	633.21	6.548	634.217	No results	No results	Full match	Organic oxygen compounds	Organooxygen compounds	Carbohydrates and carbohydrate conjugates	N-acylneuraminic acids	1.17846e+07	1.93183e+07	1.46386e+07	1.17922e+07	1.9245e+07	1.20288e+07	7.65157e+06	3.782e+06	7.12551e+06	5.03566e+06	6.12316e+06	4.98333e+06	2.13405e+07	2.33227e+07	2.14756e+07	3.3959e+07	2.58239e+07	2.01388e+07	1.94526e+07	1.549e+07	1.43494e+07
Com_4842_pos	N'1-(6-methylpyridazin-3-yl)-4-chlorobenzene-1-carbohydrazide	C12 H11 Cl N4 O	262.062	4.735	263.069	Full match	No results	No results					2.26995e+07	2.53715e+06	1.09912e+07	3.65362e+06	346383	3.73692e+06	3.28698e+06	3.11529e+06	3.35107e+06	2.85325e+06	3.16819e+06	2.9701e+06	5.28653e+06	3.58771e+06	6.90613e+06	4.90664e+06	6.34312e+06	4.86336e+06	5.52304e+06	4.94595e+06	4.6696e+06
Com_4846_pos	Ethyl protocatechuate	C9 H10 O4	182.056	4.897	183.063	Invalid mass	No results	No results	Benzenoids	Benzene and substituted derivatives	Benzoic acids and derivatives	p-Hydroxybenzoic acid alkyl esters	1.38822e+07	1.23274e+07	1.46415e+07	1.49583e+07	1.76123e+07	1.58123e+07	2.05042e+07	2.25353e+07	2.04947e+07	2.56287e+07	2.60326e+07	2.01574e+07	1.06222e+07	3.10477e+06	1.1081e+07	1.10071e+07	7.59902e+06	7.51779e+06	1.92936e+07	2.0759e+07	2.12416e+07
Com_4882_pos	(-)-Epigallocatechin	C15 H14 O7	634.134	2.286	635.141	Invalid mass	No results	No results	Phenylpropanoids and polyketides	Flavonoids	Flavans	Epigallocatechins	1.70561e+07	1.72519e+07	1.47672e+07	1.55892e+07	1.40818e+07	1.6374e+07	1.25816e+07	1.43838e+07	1.3591e+07	1.17153e+07	1.29864e+07	1.31644e+07	1.32405e+07	1.49055e+07	1.51438e+07	1.2273e+07	5.90338e+06	1.42864e+07	1.90556e+07	1.55482e+07	1.61408e+07
Com_4895_pos	Mebendazole amine	C14 H11 N3 O	237.09	6.179	238.097	Full match	No results	No results	Benzenoids	Benzene and substituted derivatives	Benzophenones	Benzophenones	9.42729e+06	6.34135e+06	7.61601e+06	6.54925e+06	1.17424e+07	1.07534e+07	1.162e+07	7.32621e+06	1.14127e+07	9.61677e+06	7.94616e+06	7.02393e+06	2.4856e+07	2.70714e+07	2.47355e+07	2.15613e+07	2.69414e+07	2.2619e+07	1.25175e+07	1.3226e+07	1.28565e+07
Com_4962_pos	SLK	C15 H30 N4 O5	346.221	2.24	347.229	Full match	No results	No results					1.28995e+07	2.11686e+07	1.28771e+07	1.5537e+07	6.9983e+06	1.41016e+07	2.19365e+07	2.13631e+07	1.4913e+07	1.75627e+07	1.17386e+07	1.57584e+07	1.36955e+07	1.30017e+07	1.64912e+07	1.00651e+07	1.14754e+07	1.1749e+07	1.84987e+07	1.59316e+07	1.13389e+07
Com_4996_pos	EPK	C16 H28 N4 O6	186.1	5.095	187.108	Invalid mass	No results	No results					1.17445e+07	1.18847e+07	1.47459e+07	1.60271e+07	1.08302e+07	1.52741e+07	1.97535e+07	2.29393e+07	2.00278e+07	1.84928e+07	2.109e+07	1.90375e+07	2.00771e+07	1.51572e+07	1.98797e+07	1.56219e+07	1.41957e+07	1.67356e+07	1.82889e+07	1.71539e+07	1.79805e+07
Com_5003_pos	bicyclo[2.2.2]oct-2-en-1-yl 4-methylbenzene-1-sulfonate	C15 H18 O3 S	278.093	2.583	279.101	Invalid mass	No results	No results					1.01839e+07	1.01319e+07	7.549e+06	9.45413e+06	4.71636e+06	7.72399e+06	2.19397e+07	2.0009e+07	2.19693e+07	1.8168e+07	1.78512e+07	1.71012e+07	2.40124e+07	1.82262e+07	2.84118e+07	1.90468e+07	1.72904e+07	1.65025e+07	1.60967e+07	1.57703e+07	1.44886e+07
Com_5046_pos	1,7-bis(3,4-dihydroxyphenyl)heptan-3-one	C19 H22 O5	352.128	6.802	353.136	Invalid mass	No results	No results					1.1125e+07	9.96772e+06	1.72675e+07	1.13071e+07	1.49007e+07	1.21277e+07	1.55166e+07	1.20689e+07	2.07375e+07	1.56392e+07	1.30249e+07	1.47356e+07	1.67941e+07	2.04285e+07	2.36995e+07	1.83602e+07	1.65314e+07	1.80329e+07	1.80176e+07	2.03557e+07	1.50396e+07
Com_5055_pos	16汕-Hydroxystanozolol	C21 H32 N2 O2	344.242	5.166	345.25	Invalid mass	No results	No results	Lipids and lipid-like molecules	Steroids and steroid derivatives	Estrane steroids	Estrane steroids	2.1115e+07	9.83916e+06	1.38247e+07	5.28938e+06	1.04197e+07	1.18573e+07	3.9624e+06	4.59888e+06	3.4972e+06	3.68056e+06	3.39954e+06	3.90839e+06	1.4546e+06	1.3917e+06	1.52443e+06	1.24655e+06	1.52737e+06	1.27191e+06	5.88835e+06	6.99667e+06	4.59189e+06
Com_5083_pos	(2E,4E)-N-(2-methylpropyl)dodeca-2,4-dienamide	C16 H29 N O	251.225	8.413	252.232	Full match	No results	No results					9.5036e+06	1.86307e+07	1.37577e+07	9.83817e+06	1.45146e+07	2.82318e+07	1.10131e+07	8.97776e+06	1.37421e+07	1.66284e+07	1.42844e+07	1.08599e+07	9.6611e+06	1.06432e+07	4.43522e+06	1.9222e+07	8.69723e+06	1.80016e+07	1.7607e+07	1.4897e+07	1.36119e+07
Com_5089_pos	Artesunate	C19 H28 O8	401.21	8.759	402.218	Invalid mass	No results	No results	None	None	None	None	1.00084e+07	1.31941e+07	1.58962e+07	9.8754e+06	1.96028e+07	1.88285e+07	2.06993e+07	1.33469e+07	1.88166e+07	2.37989e+07	1.79683e+07	1.8345e+07	1.65882e+07	9.92148e+06	1.40259e+07	2.03315e+07	1.67603e+07	1.522e+07	1.78218e+07	1.91199e+07	1.26145e+07
Com_5111_pos	Gatifloxacin	C19 H22 F N3 O4	375.162	8.324	376.17	Invalid mass	No results	No results	Organoheterocyclic compounds	Quinolines and derivatives	Quinoline carboxylic acids	Quinoline carboxylic acids	2.06327e+07	1.71449e+07	1.6324e+07	1.72087e+07	1.27309e+07	1.4609e+07	1.69257e+07	1.64674e+07	1.59684e+07	1.70081e+07	1.49956e+07	1.26114e+07	9.62808e+06	8.37274e+06	8.59256e+06	9.14316e+06	9.6341e+06	7.61253e+06	1.76684e+07	1.50837e+07	1.18889e+07
Com_5142_pos	Lysopc 16:2 (2N Isomer)	C24 H46 N O7 P	491.299	5.6	492.307	No results	No results	Full match					2.05785e+07	1.41507e+07	1.35463e+07	1.77933e+07	1.8404e+07	1.73966e+07	8.83772e+06	1.14773e+07	9.73029e+06	9.82097e+06	1.13747e+07	1.66289e+07	5.74797e+06	7.6925e+06	8.42269e+06	6.556e+06	7.78818e+06	7.69187e+06	1.14632e+07	1.14795e+07	1.22915e+07
Com_5225_pos	7-(2-aminophenyl)heptanoic acid	C13 H19 N O2	243.122	5.475	244.129	Invalid mass	No results	No results					1.07497e+06	2.3109e+06	933829	1.17619e+06	594334	1.24355e+06	1.91419e+07	2.15151e+07	1.7557e+07	1.11056e+07	1.61344e+07	1.51593e+07	1.11267e+07	9.19587e+06	1.24492e+07	6.61077e+06	7.13754e+06	9.67975e+06	8.18711e+06	8.99226e+06	9.72592e+06
Com_5233_pos	6汕-Naltrexol	C20 H25 N O4	326.148	5.077	344.182	Invalid mass	No results	No results	Benzenoids	Phenanthrenes and derivatives	Not available	Phenanthrenes and derivatives	1.40769e+07	2.01631e+07	1.13516e+07	1.34255e+07	1.04728e+07	1.31949e+07	1.01387e+07	8.78959e+06	8.95721e+06	9.15718e+06	8.72233e+06	8.52563e+06	8.1367e+06	1.33157e+07	7.55826e+06	1.14901e+07	6.23194e+06	1.71605e+07	1.11922e+07	1.61381e+07	8.85017e+06
Com_5280_pos	Trenbolone acetate	C20 H24 O3	312.173	6.54	313.18	No results	No results	Full match	Lipids and lipid-like molecules	Steroids and steroid derivatives	Steroid esters	Steroid esters	1.97026e+07	1.41331e+07	1.9664e+07	1.49852e+07	2.64939e+07	2.2425e+07	5.55681e+06	7.75743e+06	6.22254e+06	6.12981e+06	6.60902e+06	9.2788e+06	7.41814e+06	7.64525e+06	6.87626e+06	8.82627e+06	8.71989e+06	9.8929e+06	1.15131e+07	1.13203e+07	1.15032e+07
Com_5291_pos	Rauwolscine	C21 H26 N2 O3	354.194	5.459	355.201	Full match	No results	No results	Alkaloids and derivatives	Yohimbine alkaloids	Not available	Yohimbine alkaloids	1.94103e+07	1.62693e+07	2.31065e+07	1.89708e+07	1.96989e+07	2.05981e+07	1.11056e+07	9.28752e+06	1.13978e+07	1.20592e+07	9.72922e+06	6.88152e+06	9.00687e+06	7.39145e+06	6.26885e+06	6.589e+06	9.35261e+06	7.49563e+06	1.67256e+07	1.39058e+07	1.48284e+07
Com_5296_pos	(2E)-6-hydroxy-2-methyl-6-(4-methylphenyl)hept-2-enoic acid	C15 H20 O3	230.13	6.411	231.138	Invalid mass	No results	No results					1.9631e+07	1.55936e+07	1.71521e+07	1.29242e+07	2.15717e+07	1.61464e+07	1.01494e+07	1.16886e+07	1.20336e+07	1.13145e+07	1.07915e+07	1.33328e+07	1.19775e+07	1.20989e+07	1.20218e+07	1.09041e+07	1.39356e+07	1.25592e+07	1.42348e+07	1.30215e+07	1.26367e+07
Com_5311_pos	7-Methylxanthine	C6 H6 N4 O2	166.051	1.109	167.058	Invalid mass	No results	No results	Organoheterocyclic compounds	Imidazopyrimidines	Purines and purine derivatives	Xanthines	1.95457e+07	1.81456e+07	1.93054e+07	1.81335e+07	1.93517e+07	1.74211e+07	2.05477e+07	2.09684e+07	1.88629e+07	1.85075e+07	1.89384e+07	1.80088e+07	2.25618e+07	2.18743e+07	2.24504e+07	2.03809e+07	2.44245e+07	2.02654e+07	1.20019e+07	1.98739e+07	1.84876e+07
Com_5319_pos	Obacunone	C26 H30 O7	454.197	7.553	455.204	Invalid mass	No results	No results	Lipids and lipid-like molecules	Prenol lipids	Triterpenoids	Limonoids	1.41813e+07	1.3346e+07	1.66043e+07	1.29996e+07	2.76871e+07	1.66147e+07	6.88342e+06	7.24197e+06	7.38393e+06	6.35173e+06	6.70859e+06	9.41283e+06	1.2094e+07	1.17315e+07	5.58857e+06	1.3386e+07	1.43555e+07	1.51315e+07	1.22539e+07	1.05493e+07	1.07995e+07
Com_5370_pos	Fisetin	C15 H10 O6	286.047	1.164	287.055	Full match	Invalid mass	No results	Phenylpropanoids and polyketides	Flavonoids	Flavones	Flavonols	1.32977e+07	1.63842e+07	2.11025e+07	2.24241e+07	2.62473e+07	2.49078e+07	2.04921e+07	7.69552e+06	1.83006e+07	2.36602e+07	1.04868e+07	1.87932e+07	2.41975e+07	1.37192e+07	1.47158e+07	1.79231e+07	1.71165e+07	7.13422e+06	1.07547e+07	1.9598e+07	1.69613e+07
Com_5388_pos	4-(4-methoxyphenyl)-6-pyridin-4-yl-1,3,5-triazin-2(3H)-one	C15 H12 N4 O2	318.052	6.631	319.059	Invalid mass	No results	No results					7.86937e+06	1.36572e+07	1.033e+07	1.20587e+07	5.88915e+06	5.81232e+06	1.75514e+07	1.49473e+07	1.82747e+07	1.42714e+07	2.33644e+07	1.58016e+07	1.49139e+07	2.16863e+07	1.73714e+07	1.55085e+07	1.69469e+07	1.83641e+07	9.71392e+06	1.05623e+07	1.17341e+07
Com_5418_pos	Kanosamine	C6 H13 N O5	358.161	3.961	180.088	Invalid mass	No results	No results	Organic oxygen compounds	Organooxygen compounds	Carbohydrates and carbohydrate conjugates	Hexoses	1.56893e+07	1.35686e+07	1.38e+07	1.45497e+07	1.28425e+07	1.44796e+07	1.32835e+07	1.49206e+07	1.37747e+07	1.09264e+07	1.38069e+07	1.73455e+07	1.77754e+07	1.72055e+07	1.62358e+07	1.77376e+07	1.74887e+07	1.87606e+07	1.60985e+07	1.50685e+07	1.45139e+07
Com_5447_pos	Oxolamine	C14 H19 N3 O	245.148	2.352	246.155	Invalid mass	No results	No results					1.48574e+07	1.16407e+07	1.18587e+07	1.28789e+07	1.11499e+07	9.35361e+06	1.26423e+07	1.58057e+07	1.58695e+07	1.37607e+07	1.41018e+07	1.89087e+07	1.26008e+06	1.61667e+07	1.20574e+07	1.26839e+07	1.36971e+07	1.59388e+07	1.59718e+07	1.47599e+07	1.39206e+07
Com_5470_pos	N-2-Hydroxycyclopentyladenosine	C15 H21 N5 O5	351.154	5.339	352.161	No results	Full match	No results	Nucleosides, nucleotides, and analogues	Purine nucleosides	Not available	Purine nucleosides	1.83175e+07	1.88426e+07	1.67081e+07	1.46056e+07	1.02305e+07	1.43879e+07	1.47248e+07	1.50635e+07	1.34658e+07	1.33845e+07	1.32326e+07	1.38025e+07	7.83007e+06	7.67272e+06	8.49547e+06	7.34785e+06	6.80326e+06	8.79187e+06	1.42982e+07	1.19014e+07	1.09154e+07
Com_5474_pos	Neosaxitoxin	C10 H17 N7 O5	337.109	3.974	338.116	Invalid mass	No results	No results	Phenylpropanoids and polyketides	Saxitoxins, gonyautoxins, and derivatives	Not available	Saxitoxins, gonyautoxins, and derivatives	1.68243e+07	1.88161e+07	1.48058e+07	1.03886e+07	2.2418e+07	1.10749e+07	468221	518953	368680	456932	536293	1.70247e+06	1.1463e+06	1.03743e+06	388039	407329	374297	404550	6.43096e+06	5.3259e+06	5.23462e+06
Com_5527_pos	APH	C14 H21 N5 O4	305.152	1.953	306.159	Invalid mass	No results	No results					1.34537e+07	1.24932e+07	1.02172e+07	1.05931e+07	4.43231e+06	9.09226e+06	2.11997e+07	1.79785e+07	2.09458e+07	1.5527e+07	8.95898e+06	1.46107e+07	1.76083e+07	1.24972e+07	1.77529e+07	1.47151e+07	1.43327e+07	1.39578e+07	1.54013e+07	1.3586e+07	1.23202e+07
Com_5612_pos	Heptadecanoic Acid	C17 H34 O2	292.24	8.141	293.247	Invalid mass	No results	No results	Lipids and lipid-like molecules	Fatty Acyls	Fatty acids and conjugates	Long-chain fatty acids	1.00609e+07	8.97456e+06	7.23463e+06	8.67437e+06	5.30263e+06	7.21917e+06	1.3649e+07	1.79325e+07	1.43742e+07	1.27144e+07	1.09975e+07	9.17123e+06	4.70872e+06	4.72118e+06	5.46704e+06	860388	5.20211e+06	4.61609e+06	1.51803e+07	1.00031e+07	1.3121e+07
Com_5655_pos	13,14-Dihydro prostaglandin E1	C20 H36 O5	338.245	6.443	339.253	Invalid mass	No results	No results	Lipids and lipid-like molecules	Fatty Acyls	Eicosanoids	Prostaglandins and related compounds	4.91763e+06	4.28496e+06	9.00644e+06	1.15604e+07	6.57498e+06	7.33753e+06	1.83475e+07	1.90074e+07	1.26146e+07	5.39028e+06	1.74956e+07	9.37458e+06	1.67181e+06	2.13001e+07	2.20469e+06	1.46458e+06	1.91546e+06	993526	1.10198e+07	9.33828e+06	1.31699e+07
Com_5674_pos	7汐-Hydroxytestosterone	C19 H28 O3	304.201	8.009	305.209	Invalid mass	No results	No results	Lipids and lipid-like molecules	Steroids and steroid derivatives	Androstane steroids	Androgens and derivatives	1.36432e+07	1.53325e+07	1.75952e+07	1.33124e+07	1.62791e+07	1.51804e+07	1.54986e+07	1.89209e+07	1.52537e+07	1.58086e+07	1.61445e+07	9.14621e+06	9.98433e+06	8.41107e+06	1.13526e+07	1.13058e+07	1.10775e+07	8.69223e+06	1.17968e+07	1.59439e+07	7.76583e+06
Com_5695_pos	Meperidine-d5	C15 H16 [2]H5 N O2	252.187	6.765	253.195	Full match	No results	No results					1.43915e+07	1.1609e+07	1.57025e+07	1.04375e+07	2.32957e+07	2.35945e+07	1.84448e+06	3.39981e+06	1.81376e+06	1.23804e+06	1.95367e+06	3.05505e+06	2.13122e+06	1.66305e+06	2.08118e+06	2.16854e+06	1.66591e+06	2.64477e+06	7.71763e+06	5.57381e+06	5.95191e+06
Com_5706_pos	Azelaic acid	C9 H16 O4	188.105	5.444	189.112	No results	No results	Full match	Lipids and lipid-like molecules	Fatty Acyls	Fatty acids and conjugates	Medium-chain fatty acids	5.67072e+06	1.76409e+07	9.82113e+06	1.87301e+07	1.04054e+07	1.09961e+07	1.17623e+07	1.49713e+07	1.32215e+07	1.51267e+07	1.38875e+07	1.31696e+07	2.67162e+06	2.40275e+06	2.64499e+06	3.59923e+06	3.33997e+06	2.37675e+06	1.10241e+07	9.32638e+06	9.49712e+06
Com_5715_pos	3-(5,7-dimethoxy-4-oxo-4H-chromen-2-yl)propanoic acid	C14 H14 O6	278.079	5.572	279.086	Full match	No results	No results					9.60515e+06	6.63942e+06	9.76328e+06	8.86921e+06	1.32385e+07	1.02159e+07	1.43665e+07	1.43947e+07	1.52427e+07	1.37147e+07	1.6203e+07	1.72019e+07	1.94728e+07	2.12151e+07	2.12654e+07	2.02024e+07	1.93134e+07	2.22902e+07	1.43e+07	1.55724e+07	1.48563e+07
Com_5748_pos	Methyl cinnamate	C10 H10 O2	162.068	5.735	145.065	Full match	No results	No results	Phenylpropanoids and polyketides	Cinnamic acids and derivatives	Cinnamic acid esters	Cinnamic acid esters	1.34717e+07	1.20884e+07	1.45257e+07	1.26664e+07	1.40061e+07	1.2431e+07	1.473e+07	1.52688e+07	1.50309e+07	1.59818e+07	1.58595e+07	1.78817e+07	1.56374e+07	1.57358e+07	1.52634e+07	1.43993e+07	1.59862e+07	1.71659e+07	1.47288e+07	1.4531e+07	1.61975e+07
Com_5767_pos	9-(2,3-Dihydroxy-3-methylbutoxy)-7H-furo[3,2-g]chromen-7-one	C16 H16 O6	322.105	5.49	305.102	Invalid mass	No results	No results	Phenylpropanoids and polyketides	Coumarins and derivatives	Furanocoumarins	Psoralens	1.64323e+07	2.06034e+06	1.09652e+07	1.16539e+07	1.11367e+07	1.17136e+07	1.41664e+07	1.28514e+07	1.35659e+07	1.44668e+07	1.24181e+07	1.46265e+07	1.36643e+07	1.48395e+07	1.46465e+07	1.4985e+07	2.46167e+07	1.57648e+07	1.39812e+07	1.30909e+07	1.33975e+07
Com_5777_pos	N-Desmethylclobazam	C15 H11 Cl N2 O2	286.049	1.159	287.056	Invalid mass	Invalid mass	No results	Organoheterocyclic compounds	Benzodiazepines	Not available	Benzodiazepines	521211	394959	878696	366948	485563	431703	2.31632e+06	7.69552e+06	4.10532e+06	488018	1.04868e+07	2.6078e+06	2.41975e+07	2.55706e+06	5.02838e+06	3.72817e+06	9.87238e+06	4.05439e+06	3.11106e+06	2.97287e+06	3.23933e+06
Com_5781_pos	NKK	C16 H32 N6 O5	388.243	4.918	389.251	Full match	No results	No results					1.71338e+07	1.01011e+07	8.26021e+06	1.28778e+07	6.38483e+06	8.4624e+06	1.566e+07	7.84339e+06	8.02532e+06	6.30272e+06	7.1093e+06	5.22943e+06	7.57249e+06	9.02135e+06	9.84826e+06	5.5556e+06	3.93148e+06	5.94973e+06	7.85309e+06	1.12795e+07	9.2748e+06
Com_5796_pos	1-Methylguanosine	C11 H15 N5 O5	297.107	2.167	298.114	No results	No results	Full match	Nucleosides, nucleotides, and analogues	Purine nucleosides	Not available	Purine nucleosides	1.70543e+07	1.46314e+07	1.40327e+07	1.32732e+07	7.74197e+06	1.07212e+07	3.60963e+06	5.02742e+06	4.65537e+06	5.15581e+06	4.58102e+06	4.78608e+06	1.56227e+06	2.58141e+06	1.9561e+06	2.1073e+06	1.81527e+06	2.16586e+06	1.03558e+07	8.03941e+06	7.36038e+06
Com_5820_pos	AKK	C15 H31 N5 O4	345.237	1.074	173.626	Full match	No results	No results					1.69839e+07	1.6033e+07	1.07684e+07	1.24315e+07	8.3304e+06	9.39728e+06	7.23302e+06	7.24345e+06	5.48128e+06	6.31361e+06	7.18222e+06	6.86559e+06	5.26503e+06	2.83331e+06	6.45705e+06	4.17441e+06	3.80955e+06	4.60342e+06	1.12786e+07	7.00881e+06	6.84523e+06
Com_5828_pos	4-phenoxyphenyl 4-hydroxypiperidine-1-carboxylate	C18 H19 N O4	295.117	1.872	296.124	Invalid mass	No results	No results					6.23119e+06	7.22842e+06	5.12662e+06	5.56247e+06	2.5802e+06	5.2622e+06	1.95824e+07	1.48088e+07	1.71576e+07	1.35206e+07	1.45559e+07	1.28286e+07	1.67002e+07	1.0488e+07	1.65212e+07	1.18834e+07	1.17581e+07	1.15712e+07	7.90149e+06	1.07314e+07	1.04114e+07
Com_5845_pos	ENK	C15 H27 N5 O7	389.195	5.274	407.229	Invalid mass	No results	No results					1.68454e+07	1.36539e+07	9.36928e+06	1.33706e+07	9.92774e+06	1.08818e+07	1.21119e+07	1.30909e+07	1.21946e+07	1.06768e+07	1.06502e+07	8.60107e+06	9.2716e+06	8.72817e+06	9.24987e+06	7.75327e+06	8.7522e+06	7.98505e+06	1.27924e+07	1.00759e+07	1.1572e+07
Com_5894_pos	4,6-dimethyl-2,7-diphenyl-3,7-dihydro-2H-pyrazolo[3,4-b]pyridin-3-one	C20 H17 N3 O	315.143	2.223	316.15	Invalid mass	No results	No results					7.10417e+06	1.11241e+07	6.64391e+06	6.73883e+06	4.20483e+06	7.3295e+06	1.71651e+07	1.78336e+07	1.80323e+07	1.42828e+07	1.50012e+07	1.24402e+07	1.30983e+07	1.06161e+07	1.43611e+07	9.5189e+06	1.03905e+07	1.02381e+07	1.29733e+07	1.13694e+07	1.05458e+07
Com_5904_pos	N6-Me-dA	C11 H15 N5 O3	265.117	5.017	266.125	Full match	No results	No results	Nucleosides, nucleotides, and analogues	Purine nucleosides	Purine 2'-deoxyribonucleosides	Purine 2'-deoxyribonucleosides	4.04856e+06	4.59538e+06	4.22536e+06	3.45892e+06	3.96275e+06	3.24052e+06	1.2685e+07	1.49927e+07	1.1661e+07	1.16146e+07	1.27411e+07	2.02156e+07	1.9232e+07	2.00819e+07	1.76966e+07	1.64312e+07	1.61772e+07	2.12259e+07	1.15897e+07	1.15843e+07	1.18101e+07
Com_5955_pos	SPH	C14 H21 N5 O5	678.299	4.794	340.157	Invalid mass	No results	No results					1.06008e+06	4.14844e+06	3.96812e+06	5.027e+06	3.43703e+06	2.97211e+06	9.22625e+06	1.59755e+07	8.56889e+06	1.01893e+07	7.86527e+06	1.34001e+07	8.0891e+06	1.21763e+07	8.42158e+06	1.12194e+07	1.58294e+07	4.88187e+06	1.38435e+07	1.04182e+07	9.50224e+06
Com_5963_pos	3-{[(3S)-3-(1,3-Benzothiazol-2-yl)-1-pyrrolidinyl]methyl}benzonitrile	C19 H17 N3 S	319.117	5.306	320.124	Invalid mass	No results	No results	Organoheterocyclic compounds	Benzothiazoles	Not available	Benzothiazoles	1.15088e+07	1.63943e+07	9.751e+06	1.24603e+07	7.39093e+06	1.1981e+07	1.76487e+07	1.56096e+06	1.66993e+07	1.57936e+07	1.55956e+07	1.1648e+07	1.3283e+07	1.19559e+07	1.26218e+07	1.22029e+07	1.27979e+07	1.07045e+07	1.31671e+07	1.32932e+07	1.27275e+07
Com_6045_pos	4-(tert-butyl)phenyl 3,5-dimethylisoxazole-4-carboxylate	C16 H19 N O3	273.136	5.495	274.143	Full match	No results	No results					1.58573e+07	1.2074e+07	1.2264e+07	1.30069e+07	1.61802e+07	1.11945e+07	8.41778e+06	7.65054e+06	8.59246e+06	7.77872e+06	8.05501e+06	8.65228e+06	6.40806e+06	6.70279e+06	5.25329e+06	6.61551e+06	8.87278e+06	6.68204e+06	1.02206e+07	8.39541e+06	1.01439e+07
Com_6135_pos	汕-Nicotinamide mononucleotide	C11 H15 N2 O8 P	334.056	1.427	335.063	Full match	No results	Full match	Nucleosides, nucleotides, and analogues	Pyridine nucleotides	Nicotinamide nucleotides	Nicotinamide nucleotides	2.96074e+06	2.11243e+06	2.89525e+06	2.23823e+06	5.12336e+06	3.69556e+06	5.00494e+06	6.88368e+06	1.02487e+06	5.49512e+06	6.02149e+06	8.33949e+06	1.71959e+07	1.81966e+07	1.28519e+07	1.55557e+07	2.0524e+07	2.13338e+07	8.89187e+06	7.73628e+06	7.63716e+06
Com_6152_pos	Spermine	C10 H26 N4	202.216	0.967	203.223	No results	No results	Full match	Organic nitrogen compounds	Organonitrogen compounds	Amines	Dialkylamines	1.53106e+07	7.58954e+06	7.48136e+06	7.62404e+06	1.13897e+07	9.13081e+06	1.25258e+06	1.11056e+06	1.74906e+06	636095	1.6392e+06	935024	1.37025e+06	1.69383e+06	2.51898e+06	1.67694e+06	2.00625e+06	1.41236e+06	3.4373e+06	2.85096e+06	3.39487e+06
Com_6168_pos	PNK	C15 H27 N5 O5	714.407	5.081	358.211	Invalid mass	No results	No results					1.52482e+07	1.41661e+07	1.36976e+07	1.11194e+07	7.817e+06	1.13479e+07	8.11713e+06	7.26214e+06	7.41887e+06	5.08989e+06	6.044e+06	5.4866e+06	5.49441e+06	3.31021e+06	5.79469e+06	3.30067e+06	3.42385e+06	3.67815e+06	1.01269e+07	6.34459e+06	6.53874e+06
Com_6180_pos	Naratriptan	C17 H25 N3 O2 S	335.163	8.539	336.17	Invalid mass	No results	No results					1.05475e+07	9.02534e+06	9.94318e+06	8.338e+06	1.31716e+07	1.34944e+07	9.8011e+06	7.37295e+06	9.78796e+06	1.32968e+07	1.03662e+07	1.02364e+07	9.0683e+06	6.09604e+06	8.61671e+06	1.11298e+07	6.6642e+06	9.52304e+06	1.29369e+07	1.13413e+07	1.21262e+07
Com_6193_pos	Methyltestosterone	C20 H30 O2	302.224	6.337	303.231	No results	No results	Full match	Lipids and lipid-like molecules	Steroids and steroid derivatives	Androstane steroids	Androgens and derivatives	1.5182e+07	1.10497e+07	1.0932e+07	8.50707e+06	1.0881e+07	1.30221e+07	1.1369e+07	1.04377e+07	6.94712e+06	6.63452e+06	6.98743e+06	6.28603e+06	4.23195e+06	1.3379e+07	4.11428e+06	4.16652e+06	3.33109e+06	5.14411e+06	7.22331e+06	7.71079e+06	7.98018e+06
Com_6254_pos	N1-(5-methylisoxazol-3-yl)-2-morpholinoacetamide	C10 H15 N3 O3	225.111	1.881	226.119	Full match	No results	No results					4.08107e+06	5.43029e+06	3.09828e+06	4.12323e+06	1.68705e+06	3.6376e+06	1.54284e+07	1.40142e+07	1.51232e+07	1.23645e+07	1.33118e+07	1.35512e+07	2.04079e+07	1.40902e+07	1.97189e+07	1.5094e+07	1.59004e+07	1.5297e+07	1.12826e+07	1.03316e+07	1.0749e+07
Com_6296_pos	5'-Deoxy-5'-(Methylthio)Adenosine	C11 H15 N5 O3 S	297.088	1.266	298.096	No results	No results	Full match	Nucleosides, nucleotides, and analogues	5'-deoxyribonucleosides	5'-deoxy-5'-thionucleosides	5'-deoxy-5'-thionucleosides	1.46193e+07	5.80456e+06	5.53665e+06	1.37961e+07	5.9938e+06	1.37511e+07	3.9437e+06	3.96002e+06	2.98782e+06	5.88061e+06	3.17151e+06	4.66899e+06	6.66743e+06	7.3718e+06	5.69501e+06	3.602e+06	8.31422e+06	7.82422e+06	6.42199e+06	3.88707e+06	5.085e+06
Com_6334_pos	2-(4-chlorophenyl)-4-(methylthio)-6-(4-pyridyl)pyridine	C17 H13 Cl N2 S	312.044	2.229	313.051	Invalid mass	No results	No results					1.44263e+07	1.42965e+07	1.52174e+07	1.26239e+07	8.83984e+06	1.40133e+07	1.47342e+07	1.40706e+07	1.42033e+07	1.6014e+07	1.2147e+07	1.06793e+07	8.38188e+06	6.08373e+06	7.43325e+06	7.6651e+06	6.13053e+06	7.24114e+06	1.22847e+07	1.17722e+07	1.16824e+07
Com_6366_pos	N alpha-Acetyl-L-Arginine	C8 H16 N4 O3	216.122	1.482	217.129	No results	No results	Full match					4.84002e+06	5.58139e+06	4.38896e+06	5.25984e+06	2.8621e+06	3.76375e+06	1.30004e+07	1.1204e+07	1.28872e+07	1.09316e+07	1.09657e+07	8.7802e+06	1.66576e+07	1.73912e+07	1.64487e+07	1.71639e+07	1.92611e+07	1.63132e+07	1.09691e+07	9.98763e+06	1.05437e+07
Com_6379_pos	Catharanthine	C21 H24 N2 O2	336.183	5.709	337.19	Full match	No results	No results	Alkaloids and derivatives	Ibogan-type alkaloids	Not available	Ibogan-type alkaloids	9.78741e+06	8.84442e+06	7.81798e+06	8.37204e+06	1.34301e+07	9.4094e+06	1.0616e+07	1.2935e+07	1.30188e+07	8.97458e+06	1.46443e+07	1.13067e+07	1.0841e+07	1.02325e+07	8.9554e+06	9.17469e+06	1.43833e+07	1.10604e+07	1.21608e+07	1.11169e+07	1.24223e+07
Com_6429_pos	7-(2-thienyl)[1,2,4]triazolo[4,3-a]pyrimidine	C9 H6 N4 S	224.015	1.208	225.022	Invalid mass	No results	No results					1.40664e+07	1.01834e+07	9.67416e+06	1.05175e+07	6.72553e+06	1.17618e+07	1.21214e+07	1.04914e+07	1.00876e+07	9.52087e+06	1.22595e+07	1.05397e+07	8.99897e+06	8.0555e+06	9.73097e+06	8.22696e+06	8.5181e+06	8.73917e+06	1.01208e+07	1.07219e+07	9.19296e+06
Com_6450_pos	SPK	C14 H26 N4 O5	330.19	4.768	331.198	Full match	No results	No results					1.13853e+07	9.63988e+06	7.42716e+06	1.04026e+07	7.20634e+06	8.28204e+06	1.33463e+07	1.28969e+07	1.02629e+07	1.07444e+07	1.18671e+07	1.12195e+07	1.12286e+07	9.26209e+06	1.21515e+07	7.77208e+06	8.37507e+06	7.45635e+06	1.19132e+07	1.03586e+07	9.20008e+06
Com_6525_pos	8-(2,3-dihydroxy-3-methylbutyl)-7-methoxy-2H-chromen-2-one	C15 H18 O5	260.105	8.044	261.112	Invalid mass	No results	No results					7.34783e+06	6.06888e+06	6.93143e+06	6.39797e+06	9.10291e+06	6.5867e+06	1.42848e+07	7.09104e+06	7.01116e+06	1.27228e+07	1.23688e+07	1.74907e+07	1.4266e+07	7.48761e+06	7.84449e+06	8.24716e+06	7.34801e+06	7.24017e+06	1.00415e+07	8.68686e+06	1.13395e+07
Com_6532_pos	FLK	C21 H34 N4 O4	203.129	5.017	204.136	Invalid mass	No results	No results					1.37203e+07	1.11741e+07	9.39911e+06	9.30647e+06	6.37329e+06	7.98463e+06	7.52163e+06	7.38373e+06	6.82671e+06	6.19513e+06	6.22002e+06	6.52256e+06	5.61244e+06	4.85125e+06	6.0695e+06	4.42543e+06	4.8911e+06	5.06182e+06	9.30293e+06	6.47754e+06	5.52903e+06
Com_6561_pos	AL 8810	C24 H31 F O4	424.207	7.89	425.214	Invalid mass	No results	No results	Lipids and lipid-like molecules	Fatty Acyls	Fatty acids and conjugates	Long-chain fatty acids	1.13139e+07	1.2417e+07	1.08686e+07	1.07568e+07	1.60759e+07	1.22334e+07	1.01302e+07	7.63175e+06	9.453e+06	8.53398e+06	8.49759e+06	7.9092e+06	6.68485e+06	5.72446e+06	6.40189e+06	7.42761e+06	7.6319e+06	6.70336e+06	1.15739e+07	1.07061e+07	9.75136e+06
Com_6592_pos	12(S)-HETE	C20 H32 O3	320.235	6.453	303.231	No results	No results	Full match	Lipids and lipid-like molecules	Fatty Acyls	Eicosanoids	Hydroxyeicosatetraenoic acids	5.45229e+06	5.61848e+06	7.65097e+06	8.29392e+06	9.53229e+06	7.59339e+06	1.1369e+07	1.45394e+07	8.30106e+06	8.3054e+06	1.41452e+07	5.94589e+06	1.59223e+06	1.3379e+07	2.19858e+06	2.17445e+06	1.95304e+06	1.19643e+06	8.56065e+06	7.47856e+06	6.09529e+06
Com_6645_pos	Lysopc 18:3	C26 H48 N O7 P	517.315	9.247	518.322	No results	No results	Full match					7.21985e+06	7.97839e+06	1.104e+07	1.02857e+07	1.16917e+07	1.52054e+07	3.80559e+06	797575	4.19909e+06	3.73584e+06	2.17579e+06	6.09882e+06	1.14409e+07	1.3924e+07	9.89411e+06	1.73935e+07	8.06123e+06	1.65233e+07	1.13656e+07	1.01982e+07	8.68903e+06
Com_6656_pos	Evernic acid	C17 H16 O7	350.1	5.561	351.107	Invalid mass	No results	No results	Phenylpropanoids and polyketides	Depsides and depsidones	Not available	Depsides and depsidones	7.06734e+06	5.98039e+06	5.0587e+06	5.38316e+06	8.35717e+06	4.80482e+06	1.01569e+07	1.11848e+07	9.48686e+06	9.02765e+06	9.64025e+06	1.12684e+07	1.15399e+07	1.14476e+07	9.643e+06	1.10064e+07	1.0332e+07	1.23496e+07	1.1323e+07	8.81495e+06	9.42968e+06
Com_6669_pos	Diazepam-d8	C16 H5 [2]H8 Cl N2 O	292.121	7.234	293.129	Full match	No results	No results					1.12353e+07	9.09699e+06	9.12239e+06	8.32189e+06	1.29099e+07	1.22152e+07	1.15818e+07	1.11116e+07	1.37978e+07	1.25538e+07	1.37362e+07	1.23218e+07	1.14841e+07	1.1091e+07	1.21276e+07	1.24153e+07	1.25503e+07	1.09149e+07	1.12736e+07	1.09888e+07	1.41496e+07
Com_6703_pos	Trehalose 6-phosphate	C12 H23 O14 P	422.082	1.377	423.09	No results	No results	Full match	Lipids and lipid-like molecules	Saccharolipids	Not available	Saccharolipids	4.24246e+06	7.65614e+06	420312	7.93645e+06	1.86232e+07	9.55442e+06	1.61107e+06	1.5522e+06	1.88549e+06	1.62597e+06	1.39498e+06	1.89385e+06	1.52575e+06	1.41517e+06	1.60546e+06	1.5281e+06	1.73587e+06	1.62519e+06	4.01715e+06	3.13055e+06	2.05951e+06
Com_6732_pos	(2R,3S,4S,5R,6R)-2-(hydroxymethyl)-6-(propan-2-yloxy)oxane-3,4,5-triol	C9 H18 O6	260.068	7.51	261.076	Invalid mass	No results	No results					2.78251e+06	2.93534e+06	2.58632e+06	2.96431e+06	1.80092e+06	2.63899e+06	3.1129e+06	2.99917e+06	2.81191e+06	2.64319e+06	3.56437e+06	4.48171e+06	1.10743e+07	1.58493e+07	1.12101e+07	1.21318e+07	1.32585e+07	1.32899e+07	2.65782e+06	2.6645e+06	2.97931e+06
Com_6738_pos	VLH	C17 H29 N5 O4	367.222	3.88	184.618	Full match	No results	No results					1.13932e+07	1.31416e+07	8.16959e+06	8.9783e+06	5.12408e+06	8.50225e+06	8.55107e+06	7.18719e+06	7.04603e+06	5.74035e+06	6.53509e+06	5.58837e+06	6.0172e+06	3.86483e+06	6.66193e+06	5.56238e+06	4.44214e+06	4.42751e+06	9.57736e+06	6.53492e+06	6.11369e+06
Com_6742_pos	TLK	C16 H32 N4 O5	360.237	4.98	361.244	Full match	No results	No results					1.3013e+07	1.04876e+07	1.00275e+07	1.03119e+07	7.3472e+06	9.26694e+06	6.89926e+06	7.85797e+06	6.76937e+06	6.46439e+06	6.93273e+06	6.66105e+06	4.94558e+06	6.16568e+06	5.67902e+06	3.66997e+06	5.64643e+06	4.01687e+06	1.04408e+07	7.45836e+06	6.35457e+06
Com_6779_pos	Choline bitartrate	C9 H19 N O7	253.116	1.893	236.113	No results	No results	Full match	Organic nitrogen compounds	Organonitrogen compounds	Quaternary ammonium salts	Cholines	6.18854e+06	4.83017e+06	4.67264e+06	4.42644e+06	3.20294e+06	4.62555e+06	1.00105e+07	9.57046e+06	1.03633e+07	1.21747e+07	1.10341e+07	9.20451e+06	1.71111e+07	1.39723e+07	1.47796e+07	1.9043e+07	1.32709e+07	1.27225e+07	1.09603e+07	9.85278e+06	5.75747e+06
Com_6797_pos	PC O-16:0	C24 H50 N O7 P	495.332	9.026	496.34	No results	Full match	Full match					1.85105e+06	1.83987e+06	1.86108e+06	1.93618e+06	1.70799e+06	2.25116e+06	3.66553e+06	1.97451e+06	3.97243e+06	3.14068e+06	2.12433e+06	3.31233e+06	1.12716e+07	1.29401e+07	1.04831e+07	9.78437e+06	1.23964e+07	1.77719e+07	8.16708e+06	6.29516e+06	6.73446e+06
Com_6885_pos	1-[(3,5-dimethylisoxazol-4-yl)sulfonyl]piperidine	C10 H16 N2 O3 S	244.085	5.521	245.092	Invalid mass	No results	No results					9.33349e+06	8.27136e+06	9.67752e+06	7.1097e+06	1.05435e+07	9.88723e+06	1.16503e+07	1.13384e+07	1.16015e+07	1.18521e+07	9.92149e+06	1.36202e+07	1.23305e+07	1.46439e+07	1.3422e+07	1.32894e+07	1.3861e+07	1.44145e+07	1.06317e+07	1.2334e+07	1.19955e+07
Com_6899_pos	2-furaldehyde N-(1-phenyl-1H-pyrazolo[3,4-d]pyrimidin-4-yl)hydrazone	C16 H12 N6 O	304.109	5.362	305.116	Invalid mass	No results	No results					9.56167e+06	1.25522e+07	4.12266e+06	1.43555e+07	3.18736e+06	3.22568e+06	4.03379e+06	3.63341e+06	4.38864e+06	4.38639e+06	5.17194e+06	2.85334e+06	1.49583e+06	373206	937139	1.02914e+06	716238	1.02093e+06	4.47263e+06	4.01412e+06	3.75626e+06
Com_6989_pos	17alpha-Hydroxyprogesterone	C21 H30 O3	330.219	6.757	331.226	No results	No results	Full match	Lipids and lipid-like molecules	Steroids and steroid derivatives	Pregnane steroids	Gluco/mineralocorticoids, progestogins and derivatives	1.22196e+07	1.19643e+07	9.71455e+06	1.06814e+07	1.47313e+07	1.12525e+07	1.59198e+06	3.81554e+06	2.94349e+06	1.98819e+06	2.09736e+06	1.97741e+06	658124	1.51342e+06	1.35306e+06	974654	1.13371e+06	1.25287e+06	5.79144e+06	4.62662e+06	6.70923e+06
Com_7018_pos	Vitamin A	C20 H30 O	286.229	7.414	287.237	No results	No results	Full match	Lipids and lipid-like molecules	Prenol lipids	Retinoids	Retinoids	1.06017e+07	6.73882e+06	7.50242e+06	5.10186e+06	1.72628e+07	1.00021e+07	2.0786e+06	3.13226e+06	1.74853e+06	1.87193e+06	2.26225e+06	3.82567e+06	1.75556e+06	2.07354e+06	1.83984e+06	1.41508e+06	1.74559e+06	2.63225e+06	4.97342e+06	3.87903e+06	3.01441e+06
Com_7022_pos	N~5~-(pyridin-2-ylmethyl)-1H-1,2,4-triazole-3,5-diamine	C8 H10 N6	190.099	8.787	191.107	Invalid mass	No results	No results					1.14109e+07	1.14752e+07	1.34236e+07	1.41955e+07	1.49852e+07	1.25242e+07	5.85719e+06	6.81962e+06	7.72929e+06	1.30044e+07	4.75559e+06	8.52009e+06	8.50123e+06	7.04088e+06	7.16158e+06	1.05537e+07	8.07137e+06	8.19305e+06	9.65245e+06	1.07004e+07	6.24697e+06
Com_7041_pos	2-[(7-methyl-2,3-dihydro-1H-inden-4-yl)oxy]pyridin-3-amine	C15 H16 N2 O	240.126	5.569	241.133	Full match	No results	No results					1.20905e+07	7.83026e+06	7.73541e+06	7.59631e+06	8.73809e+06	8.88983e+06	7.19101e+06	8.14866e+06	6.15468e+06	6.64702e+06	3.71823e+06	5.70451e+06	4.78425e+06	3.7009e+06	4.15529e+06	2.4959e+06	3.01842e+06	3.12416e+06	8.37759e+06	1.00282e+07	9.28958e+06
Com_7167_pos	PC O-16:1	C24 H48 N O7 P	493.317	8.369	494.324	No results	Full match	Full match					641960	647775	688319	590302	759229	697479	2.44313e+06	1.58537e+06	2.50696e+06	853628	1.70992e+06	1.36434e+06	9.65856e+06	1.03377e+07	8.45825e+06	7.02621e+06	1.09209e+07	1.62051e+07	4.79573e+06	3.98406e+06	3.45681e+06
Com_7208_pos	Delta-Tridecalactone	C13 H24 O2	212.177	7.786	213.185	No results	No results	Full match	Organoheterocyclic compounds	Lactones	Delta valerolactones	Delta valerolactones	9.29067e+06	9.61617e+06	8.86845e+06	8.92501e+06	7.95089e+06	9.14557e+06	8.4894e+06	8.10493e+06	8.21106e+06	7.86202e+06	8.82267e+06	7.60034e+06	7.2318e+06	8.25228e+06	8.55771e+06	3.9245e+06	7.21919e+06	6.40845e+06	9.82423e+06	1.21374e+07	8.96648e+06
Com_7320_pos	L-(-)-alpha-Amino-epsilon-Caprolactam	C6 H12 N2 O	128.095	5.379	129.102	No results	No results	Full match	Organoheterocyclic compounds	Azepines	Not available	Azepines	7.36833e+06	8.61954e+06	7.41645e+06	8.26919e+06	5.72445e+06	7.7466e+06	9.00272e+06	1.16972e+07	9.78496e+06	9.83389e+06	8.58972e+06	9.48128e+06	8.96331e+06	8.03492e+06	1.13418e+07	7.94124e+06	7.18364e+06	9.72464e+06	9.57299e+06	8.94838e+06	8.13658e+06
Com_7348_pos	YNH	C19 H24 N6 O6	432.176	6.458	433.183	Full match	No results	No results					671570	636085	676978	676093	757237	685518	2.57569e+06	1.21633e+06	1.02413e+06	571444	604163	610058	1.84169e+06	1.35725e+07	3.22855e+06	1.56222e+06	4.46581e+06	2.06017e+06	573033	770783	882862
Com_7418_pos	Progesterone	C21 H30 O2	314.224	8.984	315.231	No results	No results	Full match	Lipids and lipid-like molecules	Steroids and steroid derivatives	Pregnane steroids	Gluco/mineralocorticoids, progestogins and derivatives	5.30246e+06	1.11179e+07	3.08011e+06	7.99777e+06	1.2333e+07	8.44406e+06	1.98224e+06	4.11123e+06	3.80389e+06	4.96982e+06	3.55384e+06	3.0692e+06	917746	620276	537408	1.01573e+06	1.07189e+06	843011	6.99939e+06	6.20316e+06	6.38995e+06
Com_7466_pos	TMK	C15 H30 N4 O5 S	360.19	5.032	361.198	Invalid mass	No results	No results					7.98909e+06	1.00536e+07	6.8798e+06	7.67546e+06	4.16008e+06	6.96097e+06	9.73794e+06	7.96501e+06	9.02498e+06	9.35773e+06	8.4834e+06	7.73715e+06	1.06035e+07	6.63404e+06	9.3558e+06	7.66737e+06	8.84365e+06	7.74578e+06	9.27723e+06	8.11195e+06	7.9817e+06
Com_7475_pos	Cystine	C6 H12 N2 O4 S2	240.023	1.376	241.03	No results	No results	Full match	Organic acids and derivatives	Carboxylic acids and derivatives	Amino acids, peptides, and analogues	L-cysteine-S-conjugates	6.55598e+06	7.04149e+06	7.21701e+06	7.72014e+06	1.54443e+07	8.89471e+06	6.14887e+06	4.91863e+06	5.98582e+06	7.60808e+06	5.71454e+06	4.32329e+06	4.89508e+06	6.53453e+06	5.88316e+06	8.45982e+06	6.70053e+06	8.26604e+06	7.79112e+06	7.27685e+06	7.16349e+06
Com_7520_pos	16-Heptadecyne-1,2,4-triol	C17 H32 O3	142.118	8.081	307.224	Invalid mass	No results	No results	Lipids and lipid-like molecules	Fatty Acyls	Fatty alcohols	Long-chain fatty alcohols	1.07774e+07	7.34077e+06	6.5033e+06	8.83883e+06	1.18993e+07	7.45467e+06	4.89382e+06	4.84752e+06	4.41301e+06	5.0996e+06	3.7652e+06	4.42136e+06	5.73251e+06	3.84276e+06	4.47535e+06	4.55014e+06	4.17133e+06	4.02506e+06	6.28199e+06	5.83014e+06	6.21846e+06
Com_7573_pos	AKB48 N-(4-fluorobenzyl) analog	C25 H26 F N3 O	403.207	1.874	404.214	Full match	No results	No results	Organoheterocyclic compounds	Benzopyrazoles	Indazoles	Indazole-3-carboxamides	5.28143e+06	3.07502e+06	3.25146e+06	3.58255e+06	2.87624e+06	3.37816e+06	8.93622e+06	8.19264e+06	8.38771e+06	7.24929e+06	7.98752e+06	6.3419e+06	8.87745e+06	1.29486e+07	1.08727e+07	9.56333e+06	1.33606e+07	1.01665e+07	8.40486e+06	6.85429e+06	6.64124e+06
Com_7593_pos	1-Methylguanine	C6 H7 N5 O	165.065	4.844	166.072	No results	No results	Full match	Organoheterocyclic compounds	Imidazopyrimidines	Purines and purine derivatives	6-oxopurines	8.16972e+06	9.25358e+06	8.80247e+06	7.94958e+06	7.20051e+06	9.03905e+06	1.18786e+07	1.12841e+07	9.83556e+06	9.36795e+06	1.05021e+07	7.97902e+06	9.18977e+06	7.29304e+06	8.7703e+06	7.11735e+06	8.29778e+06	8.90449e+06	9.02895e+06	8.94128e+06	8.54279e+06
Com_7628_pos	Phe-Pro	C14 H18 N2 O3	262.131	5.591	263.138	No results	No results	Full match	Organic acids and derivatives	Carboxylic acids and derivatives	Amino acids, peptides, and analogues	Dipeptides	6.48154e+06	6.39801e+06	5.34337e+06	5.10738e+06	4.14321e+06	4.42159e+06	9.12995e+06	1.03994e+07	1.27202e+07	8.08221e+06	2.12487e+06	1.19586e+07	1.20056e+07	8.1784e+06	9.80425e+06	7.67649e+06	8.6586e+06	8.71098e+06	8.03894e+06	8.51299e+06	9.23563e+06
Com_7735_pos	PDMP	C23 H38 N2 O3	390.292	9.514	391.299	Invalid mass	No results	No results	Organic nitrogen compounds	Organonitrogen compounds	Amines	Aralkylamines	8.98242e+06	1.03855e+07	9.52031e+06	6.87693e+06	9.06354e+06	7.90018e+06	2.56095e+06	2.57947e+06	2.84057e+06	2.73117e+06	2.25991e+06	4.22209e+06	1.06326e+06	815297	620667	1.24872e+06	1.44163e+06	1.03939e+06	6.61077e+06	7.90693e+06	4.59786e+06
Com_7755_pos	Puerarin	C21 H20 O9	398.1	5.848	399.107	Invalid mass	No results	No results	Phenylpropanoids and polyketides	Isoflavonoids	Isoflavonoid C-glycosides	Isoflavonoid C-glycosides	1.02359e+07	9.16252e+06	8.58883e+06	1.11404e+07	1.10075e+07	7.39347e+06	1.70674e+06	3.33014e+06	1.97273e+06	2.5258e+06	1.8293e+06	3.95371e+06	1.83213e+06	1.0962e+06	1.16343e+06	1.18151e+06	1.86469e+06	1.43745e+06	3.1693e+06	4.4142e+06	3.56269e+06
Com_7796_pos	1,7-bis(4-hydroxyphenyl)-5-methoxyheptan-3-one	C20 H24 O4	350.155	8.135	351.162	Invalid mass	No results	No results					8.68323e+06	5.76952e+06	8.20462e+06	7.3738e+06	7.15806e+06	9.71819e+06	4.24031e+06	7.47664e+06	4.24199e+06	3.0417e+06	3.6501e+06	4.40792e+06	5.24848e+06	4.87744e+06	4.30715e+06	5.41511e+06	5.86766e+06	3.7378e+06	8.6383e+06	5.46554e+06	5.14039e+06
Com_7811_pos	3-hydroxy-1,5-diphenylpentan-1-one	C17 H18 O2	276.111	5.484	277.118	Invalid mass	No results	No results					3.45509e+06	2.99413e+06	2.43957e+06	2.64887e+06	1.23751e+06	2.42597e+06	1.03917e+07	1.08647e+07	9.06923e+06	8.09528e+06	4.79076e+06	1.26659e+07	3.54451e+06	4.18052e+06	7.10395e+06	6.43879e+06	5.71755e+06	7.88039e+06	5.70562e+06	5.94481e+06	3.01995e+06
Com_7818_pos	ERH	C17 H28 N8 O6	440.218	7.603	441.225	Invalid mass	No results	No results					5.65073e+06	4.94741e+06	6.96461e+06	4.61154e+06	7.71322e+06	6.99052e+06	5.02091e+06	3.47894e+06	4.8489e+06	3.10553e+06	4.52226e+06	4.8587e+06	1.22732e+07	1.21865e+07	1.33819e+07	1.14584e+07	1.19839e+07	1.23953e+07	6.35719e+06	6.0645e+06	5.46885e+06
Com_7847_pos	6-(Dimethylamino)purine	C7 H9 N5	163.086	4.733	164.093	No results	No results	Full match	Organoheterocyclic compounds	Imidazopyrimidines	Purines and purine derivatives	Xanthines	8.35105e+06	6.76105e+06	6.05472e+06	6.48815e+06	6.05492e+06	6.07905e+06	7.60121e+06	9.59028e+06	8.34974e+06	7.73047e+06	8.16292e+06	1.27383e+07	7.9429e+06	8.72723e+06	6.85709e+06	8.08514e+06	8.06137e+06	9.3687e+06	8.26755e+06	8.03103e+06	7.89425e+06
Com_7860_pos	Diacetoxyscirpenol	C19 H26 O7	388.149	5.745	389.156	Invalid mass	No results	No results	Lipids and lipid-like molecules	Prenol lipids	Sesquiterpenoids	Trichothecenes	9.98038e+06	4.52222e+06	4.79333e+06	3.08975e+06	6.50545e+06	3.07846e+06	7.05518e+06	4.16117e+06	6.76545e+06	8.13395e+06	5.99737e+06	6.66013e+06	7.23638e+06	1.10309e+06	3.94491e+06	5.6681e+06	5.14692e+06	8.11611e+06	5.64399e+06	5.87493e+06	6.32684e+06
Com_7868_pos	4-[2-(1H-indol-3-yl)ethyl]morpholine-3,5-dione	C14 H14 N2 O3	258.1	5.158	259.108	Full match	No results	No results					6.45172e+06	8.55574e+06	4.62968e+06	6.06761e+06	3.47041e+06	5.85492e+06	1.04814e+07	7.98187e+06	1.10475e+07	9.8074e+06	8.73931e+06	9.53249e+06	1.24366e+07	8.89801e+06	1.00226e+07	7.43152e+06	9.19957e+06	7.48885e+06	8.48001e+06	9.89406e+06	6.80795e+06
Com_7885_pos	Norfloxacin	C16 H18 F N3 O3	319.132	6.877	320.139	Full match	No results	No results	Organoheterocyclic compounds	Quinolines and derivatives	Quinoline carboxylic acids	Quinoline carboxylic acids	9.92323e+06	7.2248e+06	5.94616e+06	5.49613e+06	8.72165e+06	7.2314e+06	6.9754e+06	4.65264e+06	5.89733e+06	9.87736e+06	7.56654e+06	5.47129e+06	9.88729e+06	1.06191e+07	6.24063e+06	7.25822e+06	8.78621e+06	7.24264e+06	7.78225e+06	1.062e+07	1.0239e+07
Com_7955_pos	2-(4-chlorophenoxy)-2-methyl-N-(6-quinoxalinyl)propanamide	C18 H16 Cl N3 O2	341.09	5.234	342.097	Invalid mass	No results	No results					7.0246e+06	9.54345e+06	7.17991e+06	8.76968e+06	1.3875e+07	6.36404e+06	4.53125e+06	4.74195e+06	4.78472e+06	4.76181e+06	4.40784e+06	4.48343e+06	497075	468875	539080	403936	476429	463795	4.81491e+06	4.42845e+06	4.10213e+06
Com_8001_pos	9-Aminoacridine	C13 H10 N2	194.084	6.032	195.092	No results	No results	Full match	Organoheterocyclic compounds	Quinolines and derivatives	Benzoquinolines	Acridines	3.75294e+06	2.25309e+06	4.74335e+06	2.93186e+06	4.79572e+06	3.12988e+06	4.5432e+06	3.72722e+06	4.5532e+06	2.09159e+06	3.51993e+06	2.80175e+06	9.39017e+06	1.17531e+07	8.90604e+06	8.12024e+06	9.5827e+06	9.88326e+06	4.42652e+06	5.23429e+06	5.38492e+06
Com_8025_pos	Oleanolic acid	C30 H48 O3	438.349	7.2	439.356	Invalid mass	No results	No results	Lipids and lipid-like molecules	Prenol lipids	Triterpenoids	Triterpenoids	6.14389e+06	7.34612e+06	4.94226e+06	6.20965e+06	1.13607e+06	3.59027e+06	9.80994e+06	1.03359e+07	9.63108e+06	5.46708e+06	9.85034e+06	1.04826e+07	7.80199e+06	9.34619e+06	9.16094e+06	4.73664e+06	4.69607e+06	6.51694e+06	5.35895e+06	6.19479e+06	7.31445e+06
Com_8052_pos	N-Acetyl-L-leucine	C8 H15 N O3	173.106	7.085	347.219	No results	No results	Full match	Organic acids and derivatives	Carboxylic acids and derivatives	Amino acids, peptides, and analogues	Leucine and derivatives	4.30124e+06	4.14431e+06	3.14326e+06	4.37731e+06	3.28189e+06	3.98979e+06	8.91527e+06	1.02812e+07	8.22917e+06	9.05892e+06	9.40949e+06	5.95166e+06	9.8926e+06	6.83242e+06	7.7328e+06	8.89806e+06	5.71953e+06	7.70867e+06	7.18957e+06	5.72552e+06	7.11274e+06
Com_8115_pos	N-[1-methyl-1-oxo-1-(2-thienyl)-lambda~6~-sulfanylidene]-N'-phenylurea	C12 H12 N2 O2 S2	302.015	1.545	303.022	Invalid mass	No results	No results					9.3903e+06	7.45515e+06	7.10703e+06	8.62841e+06	5.07054e+06	6.87824e+06	5.33022e+06	5.83484e+06	5.27237e+06	4.91815e+06	5.32657e+06	5.23039e+06	5.61384e+06	6.49978e+06	6.66655e+06	4.6297e+06	8.05162e+06	5.76452e+06	6.29657e+06	6.2896e+06	6.51997e+06
Com_8152_pos	3-(3,4,5-trimethoxyphenyl)propanoic acid	C12 H16 O5	262.081	3.466	263.088	Invalid mass	No results	No match					2.05573e+06	2.88846e+06	4.75563e+06	2.23344e+06	3.57367e+06	2.96322e+06	7.79773e+06	8.57606e+06	8.79267e+06	8.07944e+06	7.29644e+06	8.4193e+06	1.02522e+07	1.13018e+07	8.36009e+06	1.00818e+07	9.60304e+06	1.1927e+07	7.40856e+06	7.09189e+06	6.25454e+06
Com_8191_pos	4-(3-Methyl-5-oxo-4,5-dihydro-1H-pyrazol-1-yl)benzoic acid	C11 H10 N2 O3	218.072	3.694	219.08	Invalid mass	No results	No results					3.27026e+06	717127	965008	893452	857517	793321	4.65244e+06	3.8408e+06	3.8197e+06	2.92623e+06	2.96298e+06	3.64312e+06	8.49758e+06	1.12345e+07	8.55389e+06	5.56388e+06	6.4662e+06	6.38313e+06	4.13038e+06	3.35126e+06	3.17056e+06
Com_8215_pos	N'2-(2-hydroxybenzylidene)-5-nitrofuran-2-carbohydrazide	C12 H9 N3 O5	297.035	8.146	298.042	Invalid mass	No results	No results					6.48308e+06	6.04401e+06	6.32997e+06	7.03501e+06	7.32588e+06	5.59248e+06	5.90975e+06	2.27654e+06	6.33472e+06	1.01284e+07	6.99244e+06	7.26901e+06	4.92549e+06	4.26376e+06	4.6803e+06	5.80512e+06	5.52535e+06	5.23843e+06	7.83775e+06	7.8972e+06	6.22132e+06
Com_8260_pos	(5E)-7-methylidene-10-oxo-4-(propan-2-yl)undec-5-enoic acid	C15 H24 O3	274.157	7.606	275.164	Invalid mass	No results	No results					3.32256e+06	3.43341e+06	4.12944e+06	3.31233e+06	5.12671e+06	1.00057e+06	4.86107e+06	7.1755e+06	4.28136e+06	5.3209e+06	4.76326e+06	7.90924e+06	1.08508e+07	1.10769e+07	8.64151e+06	7.56899e+06	7.95796e+06	8.70139e+06	6.05493e+06	7.24833e+06	5.70482e+06
Com_8262_pos	6 汕-Hydroxycortisol	C21 H30 O6	360.191	4.775	181.103	Invalid mass	No results	No results	Lipids and lipid-like molecules	Steroids and steroid derivatives	Hydroxysteroids	21-hydroxysteroids	7.32043e+06	9.20307e+06	5.53303e+06	7.3095e+06	4.05173e+06	6.56669e+06	5.96429e+06	4.95797e+06	4.91742e+06	4.66055e+06	4.73898e+06	3.83703e+06	3.62693e+06	2.80165e+06	3.39193e+06	2.42925e+06	2.957e+06	2.76005e+06	7.00134e+06	4.12195e+06	3.92425e+06
Com_8275_pos	5-Methyl-dl-tryptophan	C12 H14 N2 O2	218.105	5.507	219.113	No results	No results	Full match	Organoheterocyclic compounds	Indoles and derivatives	Indolyl carboxylic acids and derivatives	Indolyl carboxylic acids and derivatives	3.03627e+06	3.98617e+06	4.95826e+06	3.2215e+06	4.13382e+06	3.7699e+06	1.03324e+07	8.02238e+06	9.88407e+06	8.05055e+06	9.91591e+06	1.15823e+07	1.08478e+07	7.20956e+06	9.25303e+06	7.37098e+06	7.2521e+06	1.04901e+07	7.15781e+06	7.67132e+06	7.66253e+06
Com_8322_pos	Quinidine	C20 H24 N2 O2	324.183	5.671	325.191	Full match	No results	Full match	Alkaloids and derivatives	Cinchona alkaloids	Not available	Cinchona alkaloids	2.82815e+06	1.98418e+06	2.53625e+06	2.12564e+06	3.25026e+06	3.38254e+06	3.35183e+06	1.97758e+06	3.35299e+06	1.84841e+06	3.42853e+06	2.11408e+06	1.02624e+07	1.09471e+07	8.22052e+06	7.19928e+06	9.98157e+06	6.82407e+06	2.80141e+06	3.89246e+06	2.7031e+06
Com_8340_pos	Oleoyl ethanolamide	C20 H39 N O2	307.287	9.237	308.294	Invalid mass	No results	No results	Organic nitrogen compounds	Organonitrogen compounds	Amines	N-acylethanolamines	326226	340684	354593	343754	383019	356217	3.28303e+06	2.26386e+06	3.95094e+06	3.27212e+06	3.22631e+06	2.82531e+06	1.14696e+07	1.09139e+07	9.17111e+06	1.04005e+07	1.1621e+07	1.23576e+07	6.65122e+06	5.98715e+06	5.45931e+06
Com_8393_pos	5-({[5-(trifluoromethyl)pyridin-2-yl]sulfonyl}methyl)-2-furoic acid	C12 H8 F3 N O5 S	372.971	1.259	411.934	Invalid mass	No results	No results					6.57964e+06	8.94018e+06	6.72551e+06	5.76471e+06	6.83438e+06	5.42078e+06	2.16318e+06	3.4125e+06	2.64099e+06	2.63499e+06	2.93891e+06	3.53912e+06	8.93901e+06	1.00106e+07	8.43781e+06	6.82972e+06	9.84386e+06	8.25978e+06	5.84867e+06	6.37314e+06	6.45619e+06
Com_8437_pos	PC O-17:1	C25 H50 N O7 P	507.333	8.816	508.34	No results	Full match	No results					333473	300348	344804	328349	352963	313901	3.23752e+06	1.62371e+06	2.56849e+06	1.24583e+06	951656	1.45546e+06	8.78811e+06	8.58635e+06	7.60785e+06	6.49841e+06	9.29494e+06	1.21928e+07	4.2508e+06	3.84477e+06	3.32734e+06
Com_8455_pos	5-(tert-butyl)-N-[4-(trifluoromethyl)phenyl]thiophene-2-carboxamide	C16 H16 F3 N O S	327.089	4.829	328.096	Full match	No results	No results					1.02198e+06	1.31778e+06	1.2618e+06	1.05339e+06	1.04389e+06	1.29946e+06	4.21944e+06	9.3882e+06	3.69001e+06	5.05617e+06	5.65294e+06	7.92233e+06	2.69367e+06	4.05309e+06	2.7219e+06	2.29399e+06	2.9864e+06	2.08826e+06	3.57045e+06	3.42585e+06	3.32171e+06
Com_8494_pos	Betulin	C30 H50 O2	442.381	10.2	425.378	Full match	No results	No results	Lipids and lipid-like molecules	Prenol lipids	Triterpenoids	Triterpenoids	2.93538e+06	2.74609e+06	4.65787e+06	3.81889e+06	4.96174e+06	5.56931e+06	4.70271e+06	4.26543e+06	5.38678e+06	6.77924e+06	3.97562e+06	4.6809e+06	3.34571e+06	2.66581e+06	3.25492e+06	4.68299e+06	3.71672e+06	3.64713e+06	7.36767e+06	5.87452e+06	5.33062e+06
Com_8516_pos	Debromohymenialdisine	C11 H11 N5 O2	267.071	4.99	268.078	Invalid mass	No results	No results	Organoheterocyclic compounds	Pyrroloazepines	Not available	Pyrroloazepines	6.08675e+06	8.70979e+06	6.63993e+06	6.54041e+06	4.26772e+06	7.98544e+06	7.90706e+06	7.15345e+06	8.53091e+06	6.53847e+06	6.86252e+06	6.39248e+06	6.7164e+06	6.0859e+06	7.31864e+06	5.90562e+06	7.4861e+06	7.07878e+06	6.0342e+06	6.9829e+06	7.09168e+06
Com_8541_pos	Lipoic acid	C8 H14 O2 S2	206.043	1.199	207.05	No results	No results	Full match	Organoheterocyclic compounds	Dithiolanes	Lipoic acids and derivatives	Lipoic acids and derivatives	4.1188e+06	4.65262e+06	3.39225e+06	3.39579e+06	2.85229e+06	3.9981e+06	3.19026e+06	2.75521e+06	2.66191e+06	2.94306e+06	3.39317e+06	2.75676e+06	1.07917e+07	8.48467e+06	1.13883e+07	1.05271e+07	1.03544e+07	1.0027e+07	5.89573e+06	5.54936e+06	4.65819e+06
Com_8557_pos	2-hydroxy-6-[(8Z,11Z)-pentadeca-8,11,14-trien-1-yl]benzoic acid	C22 H30 O3	324.204	9.928	325.211	Invalid mass	No results	No results					2.46806e+06	1.93927e+06	3.49402e+06	2.21633e+06	2.2461e+06	3.26927e+06	3.03147e+06	2.59158e+06	3.17603e+06	4.85449e+06	2.71115e+06	2.41627e+06	8.19091e+06	5.73617e+06	8.40193e+06	1.21652e+07	1.16994e+07	6.90108e+06	7.28483e+06	6.61499e+06	6.26195e+06
Com_8564_pos	LPH	C17 H27 N5 O4	365.206	4.972	366.213	Full match	No results	No results					8.19068e+06	7.6453e+06	6.70501e+06	6.06628e+06	4.88609e+06	7.16497e+06	7.34737e+06	7.04235e+06	6.76271e+06	5.80821e+06	5.52795e+06	5.97263e+06	8.00768e+06	7.15697e+06	6.74385e+06	5.02786e+06	5.26537e+06	6.18585e+06	7.2796e+06	7.08028e+06	6.5974e+06
Com_8681_pos	Thromboxane B2	C20 H34 O6	185.118	5.016	393.225	Invalid mass	No results	No results	Lipids and lipid-like molecules	Fatty Acyls	Eicosanoids	Thromboxanes	8.36165e+06	3.58695e+06	4.16086e+06	5.58113e+06	3.89756e+06	3.59926e+06	1.47496e+06	2.2072e+06	2.45364e+06	2.02072e+06	718389	2.25061e+06	1.3574e+06	670582	1.95689e+06	954466	1.18808e+06	961541	3.3986e+06	2.99964e+06	1.81108e+06
Com_8692_pos	P-Aminohippuric Acid	C9 H10 N2 O3	194.069	2.115	195.077	No results	No results	Full match	Benzenoids	Benzene and substituted derivatives	Benzoic acids and derivatives	Hippuric acids	5.7876e+06	8.41834e+06	9.74851e+06	5.53157e+06	1.00147e+07	7.88544e+06	4.38024e+06	6.67474e+06	3.42498e+06	4.7059e+06	5.06555e+06	7.15978e+06	3.74891e+06	5.39027e+06	4.97977e+06	3.64768e+06	5.50609e+06	4.99738e+06	6.5295e+06	6.9815e+06	6.01351e+06
Com_8706_pos	2-Benzyl-5-[(3S)-1-isopropyl-3-pyrrolidinyl]-1,3,4-oxadiazole	C16 H21 N3 O	271.164	4.752	272.172	Invalid mass	No results	No results	Organic nitrogen compounds	Organonitrogen compounds	Amines	Aralkylamines	4.96538e+06	6.77077e+06	5.08198e+06	4.29954e+06	4.13467e+06	5.40923e+06	8.81472e+06	8.93793e+06	5.75724e+06	7.54492e+06	5.5979e+06	5.41777e+06	4.44212e+06	4.07909e+06	4.66535e+06	3.33647e+06	6.75028e+06	4.14078e+06	6.77666e+06	4.57463e+06	4.56997e+06
Com_8746_pos	4'-Methoxyflavone	C16 H12 O3	252.078	2.934	253.085	Full match	No results	No results	Phenylpropanoids and polyketides	Flavonoids	O-methylated flavonoids	4'-O-methylated flavonoids	5.55637e+06	6.34631e+06	5.31503e+06	3.61214e+06	2.95781e+06	4.57625e+06	6.29499e+06	6.17995e+06	4.53047e+06	4.7486e+06	4.92405e+06	5.7853e+06	3.14425e+06	3.33163e+06	4.76479e+06	3.41069e+06	3.28202e+06	2.84411e+06	7.02331e+06	5.52441e+06	6.18797e+06
Com_8751_pos	Quinoline-4-carboxylic acid	C10 H7 N O2	173.048	4.945	191.082	No results	No results	Full match	Organoheterocyclic compounds	Quinolines and derivatives	Quinoline carboxylic acids	Quinoline carboxylic acids	5.36388e+06	8.31558e+06	7.91536e+06	5.5336e+06	5.91736e+06	5.20417e+06	1.7848e+06	2.73718e+06	1.19972e+06	2.45207e+06	2.66026e+06	4.48927e+06	2.43804e+06	3.07973e+06	1.43376e+06	2.14261e+06	2.47232e+06	2.72387e+06	3.43322e+06	3.47255e+06	4.43596e+06
Com_8819_pos	Ribulose-5-phosphate	C5 H11 O8 P	230.019	1.208	499.002	No results	No results	Full match	Organic oxygen compounds	Organooxygen compounds	Carbohydrates and carbohydrate conjugates	Pentose phosphates	7.44782e+06	8.17319e+06	5.49538e+06	6.50294e+06	2.12788e+06	6.69513e+06	3.87057e+06	3.58453e+06	3.81316e+06	3.70713e+06	3.44177e+06	4.62316e+06	3.07192e+06	3.86439e+06	4.24363e+06	2.94417e+06	3.76339e+06	4.06667e+06	4.84308e+06	4.25159e+06	4.17262e+06
Com_8886_pos	5,6,7-trihydroxy-2-(4-methoxyphenyl)-4H-chromen-4-one	C16 H12 O6	300.063	0.525	301.07	Full match	Invalid mass	No results					7.99758e+06	7.72282e+06	9.33075e+06	8.18159e+06	1.09449e+07	8.74683e+06	8.65005e+06	6.93651e+06	8.29929e+06	9.82113e+06	5.86939e+06	6.82521e+06	9.0982e+06	6.53295e+06	7.69684e+06	7.22034e+06	7.80889e+06	7.88293e+06	6.73868e+06	8.70791e+06	7.37164e+06
Com_9003_pos	NAD+	C21 H27 N7 O14 P2	663.107	6.254	664.114	No results	No results	Full match	Nucleosides, nucleotides, and analogues	(5'-&gt;5')-dinucleotides	Not available	(5'-&gt;5')-dinucleotides	7.54758e+06	7.86771e+06	7.39335e+06	5.53032e+06	1.09064e+07	9.61216e+06	3.27056e+06	1.45268e+06	2.2871e+06	2.859e+06	1.57595e+06	1.04256e+06	1.92627e+06	1.5849e+06	1.89701e+06	2.17958e+06	2.28443e+06	2.75329e+06	3.12151e+06	4.4807e+06	4.71475e+06
Com_9026_pos	Orotidine	C10 H12 N2 O8	288.059	1.4	306.093	No results	No results	Full match	Nucleosides, nucleotides, and analogues	Pyrimidine nucleosides	Not available	Pyrimidine nucleosides	324544	6.04909e+06	5.7726e+06	6.56318e+06	4.02801e+06	3.34438e+06	6.80408e+06	6.43619e+06	6.85932e+06	704144	5.92111e+06	6.03449e+06	5.74201e+06	5.04085e+06	6.42044e+06	4.66736e+06	6.21611e+06	4.41389e+06	6.60201e+06	5.6516e+06	5.29237e+06
Com_9109_pos	HPH	C17 H23 N7 O4	411.164	4.979	412.171	Invalid mass	No results	No results					6.46245e+06	7.69057e+06	4.04956e+06	5.86294e+06	3.04772e+06	2.37922e+06	3.52231e+06	3.2011e+06	3.21561e+06	3.02965e+06	3.64452e+06	2.15937e+06	1.31352e+06	1.41259e+06	1.35348e+06	1.32403e+06	954471	1.09078e+06	2.79704e+06	2.52777e+06	2.9689e+06
Com_9332_pos	Acetylcarnitine	C9 H17 N O4	203.116	4.945	204.123	No results	No results	Full match	Lipids and lipid-like molecules	Fatty Acyls	Fatty acid esters	Acyl carnitines	3.07364e+06	1.83261e+06	8.76142e+06	1.87495e+06	1.52375e+06	1.43725e+06	1.61845e+06	1.51151e+06	1.36963e+06	1.29177e+06	1.29072e+06	1.33117e+06	1.42601e+06	1.3136e+06	1.51145e+06	1.2212e+06	1.32451e+06	1.40997e+06	1.04493e+06	1.37439e+06	1.29714e+06
Com_9376_pos	YNK	C19 H29 N5 O6	846.424	4.899	424.219	Invalid mass	No results	No results					5.97968e+06	6.7874e+06	5.82895e+06	7.10879e+06	3.83713e+06	4.2456e+06	6.54779e+06	5.68264e+06	6.41266e+06	6.10899e+06	6.33944e+06	5.09419e+06	7.3462e+06	8.00478e+06	7.60905e+06	6.09055e+06	8.7119e+06	7.15728e+06	6.0494e+06	6.48153e+06	6.20145e+06
Com_9552_pos	FPH	C20 H25 N5 O4	762.366	4.938	382.19	Invalid mass	No results	No results					496106	450008	418698	487134	355239	430535	4.09686e+06	4.00688e+06	4.02787e+06	3.27582e+06	4.19578e+06	2.64137e+06	4.70724e+06	8.30483e+06	8.29146e+06	4.99419e+06	8.09158e+06	6.46032e+06	4.15947e+06	2.88499e+06	3.43585e+06
Com_9583_pos	L-cysteine	C3 H7 N O2 S	121.02	1.39	122.027	No results	No results	Full match	Organic acids and derivatives	Carboxylic acids and derivatives	Amino acids, peptides, and analogues	Cysteine and derivatives	6.77346e+06	3.58746e+06	5.34238e+06	1.15907e+06	3.50819e+06	4.18107e+06	501139	550430	590349	613202	2.95158e+06	522083	536375	510319	606172	613414	551434	580186	566810	574390	557625
Com_9622_pos	N-Phenylacetylglutamine	C13 H16 N2 O4	264.114	1.859	265.121	Invalid mass	No results	No results	Organic acids and derivatives	Carboxylic acids and derivatives	Amino acids, peptides, and analogues	N-acyl-alpha amino acids	562622	928260	413237	848374	370219	402722	6.87609e+06	4.26142e+06	6.69107e+06	4.59028e+06	6.29503e+06	4.60138e+06	8.46653e+06	7.07638e+06	8.89872e+06	6.18473e+06	5.0736e+06	6.36343e+06	3.3815e+06	2.85936e+06	3.30188e+06
Com_9650_pos	GPK	C13 H24 N4 O4	644.325	4.788	323.17	Invalid mass	No results	No results					546489	1.94384e+06	1.14484e+06	1.36553e+06	840210	2.09294e+06	6.23623e+06	5.39662e+06	4.50503e+06	4.67836e+06	4.45478e+06	5.36618e+06	6.0659e+06	5.92225e+06	5.86762e+06	4.77305e+06	6.52149e+06	7.04581e+06	5.67531e+06	3.60302e+06	3.17547e+06
Com_9718_pos	Cysteinylglycine	C5 H10 N2 O3 S	161.015	1.851	179.048	Invalid mass	No results	No results	Organic acids and derivatives	Carboxylic acids and derivatives	Amino acids, peptides, and analogues	Dipeptides	6.56453e+06	2.05925e+06	3.88631e+06	5.43639e+06	5.43626e+06	4.11504e+06	741580	650179	759089	704668	644535	586159	645200	591053	703246	625356	572541	561522	574752	569637	594225
Com_9732_pos	4,4'-dimethoxy[1,1'-biphenyl]-2-carbonitrile	C15 H13 N O2	257.102	9.268	240.099	Invalid mass	No results	No match					482852	504252	524839	508797	566913	527242	2.5416e+06	1.91258e+06	2.7525e+06	1.79286e+06	2.20956e+06	2.469e+06	8.04043e+06	6.6168e+06	6.34389e+06	6.67005e+06	6.99157e+06	9.08787e+06	5.37379e+06	3.94533e+06	3.79724e+06
Com_9737_pos	TQH	C15 H24 N6 O6	406.16	5.495	407.168	Invalid mass	No results	No results					806096	1.83254e+06	1.96802e+06	1.02988e+06	2.72264e+06	1.82541e+06	5.37569e+06	4.49511e+06	4.02106e+06	5.76059e+06	4.31153e+06	6.43281e+06	7.00987e+06	5.77768e+06	5.46801e+06	8.0492e+06	5.83509e+06	9.07479e+06	5.42504e+06	4.55842e+06	4.49529e+06
Com_9774_pos	LysoPC 12:1	C20 H36 N O7 P	433.225	5.296	456.214	No results	No results	Full match	Lipids and lipid-like molecules	Glycerophospholipids	Glycerophosphocholines	Phosphocholines	2.33621e+06	6.53817e+06	3.55995e+06	3.19094e+06	4.62077e+06	3.00481e+06	833270	773975	794757	664261	689303	1.49474e+06	1.10131e+06	766802	857150	697932	753187	727082	1.6749e+06	1.21117e+06	1.26238e+06
Com_9841_pos	N-Acetyl-D-lactosamine	C14 H25 N O11	383.143	1.408	384.15	Full match	No results	No results	Organic oxygen compounds	Organooxygen compounds	Carbohydrates and carbohydrate conjugates	Acylaminosugars	3.92256e+06	4.78037e+06	5.04093e+06	4.17273e+06	5.07157e+06	3.47141e+06	5.34294e+06	5.54602e+06	3.58871e+06	3.87561e+06	2.9279e+06	4.56295e+06	6.77997e+06	6.53992e+06	6.176e+06	4.15613e+06	4.11325e+06	5.07743e+06	5.4319e+06	3.08613e+06	5.43735e+06
Com_9896_pos	LysoPE 18:2	C23 H44 N O7 P	477.283	5.573	478.291	No results	No results	Full match					6.30512e+06	3.1173e+06	3.31195e+06	4.718e+06	4.07188e+06	4.05632e+06	2.38216e+06	4.00397e+06	3.02675e+06	2.97208e+06	2.58595e+06	3.6212e+06	4.28966e+06	4.34257e+06	4.02848e+06	5.15014e+06	6.87586e+06	5.11115e+06	3.29547e+06	2.57867e+06	4.06431e+06
Com_10003_pos	Pleuromutilin	C22 H34 O5	378.238	8.094	379.245	Invalid mass	No results	No results					524460	414658	410034	413057	547072	415304	2.89288e+06	2.17489e+06	2.02827e+06	4.59295e+06	2.95133e+06	1.31053e+06	968957	6.67695e+06	430338	1.23238e+06	1.20264e+06	850147	5.25832e+06	3.8404e+06	3.06606e+06
Com_10043_pos	11(Z),14(Z),17(Z)-Eicosatrienoic acid	C20 H34 O2	324.266	8.4	325.273	Invalid mass	No results	No results	Lipids and lipid-like molecules	Fatty Acyls	Fatty acids and conjugates	Long-chain fatty acids	824525	848374	433943	1.35062e+06	481068	425102	3.11347e+06	6.17958e+06	5.55666e+06	4.26616e+06	433552	2.58119e+06	1.36527e+06	758083	392856	456805	2.15999e+06	857454	5.2103e+06	3.60207e+06	3.54525e+06
Com_10097_pos	17alpha-Ethinyl estradiol	C20 H24 O2	296.177	6.458	297.185	No results	No results	Full match	Lipids and lipid-like molecules	Steroids and steroid derivatives	Estrane steroids	Estrogens and derivatives	5.14307e+06	2.43411e+06	3.80372e+06	7.07256e+06	950400	769542	2.9361e+06	6.1871e+06	4.79034e+06	2.21371e+06	3.73103e+06	6.96421e+06	742044	1.59018e+06	4.68109e+06	1.86816e+06	1.2703e+06	965580	2.77947e+06	2.7601e+06	2.01764e+06
Com_10108_pos	GNK	C12 H23 N5 O5	317.17	1.162	318.177	Full match	No results	No results					4.78755e+06	5.65217e+06	3.83883e+06	5.09377e+06	2.30285e+06	3.62281e+06	6.97784e+06	4.24801e+06	6.49586e+06	7.28998e+06	4.96997e+06	3.61722e+06	3.97545e+06	3.50433e+06	6.59822e+06	5.00041e+06	4.39889e+06	4.46982e+06	4.84894e+06	3.72441e+06	5.34829e+06
Com_10142_pos	Proline-hydroxyproline	C10 H16 N2 O4	228.111	5.401	229.118	No results	Full match	No results	Organic acids and derivatives	Carboxylic acids and derivatives	Amino acids, peptides, and analogues	Dipeptides	5.93771e+06	6.05312e+06	4.60503e+06	5.44138e+06	3.748e+06	4.77553e+06	5.41097e+06	5.9837e+06	5.58244e+06	4.62341e+06	5.34459e+06	4.91245e+06	3.94792e+06	4.28898e+06	4.46526e+06	3.53778e+06	3.4533e+06	3.95559e+06	4.86341e+06	4.66133e+06	4.78223e+06
Com_10187_pos	ELK	C17 H32 N4 O6	388.232	3.733	389.239	Full match	No results	No results					2.99838e+06	3.97264e+06	2.55734e+06	2.68725e+06	1.63885e+06	1.74094e+06	5.73671e+06	5.32374e+06	4.01696e+06	3.07152e+06	2.8393e+06	5.42249e+06	4.67741e+06	3.43221e+06	6.37821e+06	3.7134e+06	2.73858e+06	4.22879e+06	5.06016e+06	3.79493e+06	3.86552e+06
Com_10212_pos	S-(Methyl)Glutathione	C11 H19 N3 O6 S	321.099	2.743	322.106	No results	No results	Full match	Organic acids and derivatives	Carboxylic acids and derivatives	Amino acids, peptides, and analogues	Peptides	5.92094e+06	1.23354e+06	3.57519e+06	4.16992e+06	2.75545e+06	3.5176e+06	2.74228e+06	2.915e+06	2.65589e+06	2.31167e+06	2.48361e+06	2.72919e+06	2.21192e+06	2.55654e+06	2.45058e+06	1.83176e+06	2.32618e+06	2.52929e+06	3.41649e+06	3.97396e+06	2.46455e+06
Com_10216_pos	N1-[2-(2-pyridyl)ethyl]-2-aminobenzamide	C14 H15 N3 O	241.121	5.804	242.128	Full match	No results	No results					2.33015e+06	1.61182e+06	1.41752e+06	2.12039e+06	2.46436e+06	1.35552e+06	4.76017e+06	3.61436e+06	5.05715e+06	4.27489e+06	4.50263e+06	3.75599e+06	7.45194e+06	7.19031e+06	5.25976e+06	5.58049e+06	6.06392e+06	6.3878e+06	3.73557e+06	4.66167e+06	4.89201e+06
Com_10258_pos	Tetranor-12(S)-HETE	C16 H26 O3	288.17	7.891	289.177	Invalid mass	No results	No results	Lipids and lipid-like molecules	Fatty Acyls	Fatty acids and conjugates	Long-chain fatty acids	2.25402e+06	3.58858e+06	2.51351e+06	4.77239e+06	3.31247e+06	3.24766e+06	3.31718e+06	4.78933e+06	4.02198e+06	4.62509e+06	5.776e+06	3.95436e+06	3.03912e+06	2.87835e+06	2.74444e+06	2.31658e+06	3.7147e+06	3.00688e+06	4.98812e+06	3.40214e+06	4.35321e+06
Com_10649_pos	L-Methionine Methyl Ester	C6 H13 N O2 S	163.067	2.454	164.074	No results	No results	Full match					641611	3.13956e+06	610789	593577	1.64148e+06	1.02564e+06	6.25845e+06	772909	6.41055e+06	4.14651e+06	2.15282e+06	541511	619878	551056	631799	632933	697279	588365	1.42851e+06	1.53797e+06	1.20979e+06
Com_10653_pos	10-Nitrolinoleate	C18 H31 N O4	614.44	7.583	308.227	Invalid mass	No results	No results	Lipids and lipid-like molecules	Fatty Acyls	Lineolic acids and derivatives	Lineolic acids and derivatives	5.02935e+06	5.32231e+06	3.15141e+06	3.80986e+06	812501	3.54427e+06	6.24658e+06	3.81397e+06	4.10368e+06	3.48114e+06	3.21614e+06	3.2015e+06	2.25406e+06	1.75019e+06	2.45191e+06	1.31378e+06	1.69986e+06	1.16075e+06	4.5957e+06	2.69704e+06	2.57263e+06
Com_10696_pos	DLK	C16 H30 N4 O6	374.216	2.886	375.224	Full match	No results	No results					4.26718e+06	4.05734e+06	2.75983e+06	3.41265e+06	2.20463e+06	2.93214e+06	4.61208e+06	5.14665e+06	6.47836e+06	5.2361e+06	5.76295e+06	3.98736e+06	5.60658e+06	4.16096e+06	4.1323e+06	2.87133e+06	2.92247e+06	2.90382e+06	4.48e+06	4.97257e+06	5.18851e+06
Com_10701_pos	16,16-Dimethyl prostaglandin A2	C22 H34 O4	384.23	7.868	385.237	Invalid mass	No results	No match	Lipids and lipid-like molecules	Fatty Acyls	Eicosanoids	Prostaglandins and related compounds	4.08626e+06	3.82571e+06	3.64869e+06	3.42195e+06	4.61453e+06	3.7113e+06	3.09578e+06	3.34478e+06	2.82158e+06	2.51822e+06	2.78919e+06	3.55214e+06	4.80664e+06	4.60706e+06	3.98999e+06	3.7341e+06	4.39118e+06	4.85235e+06	4.54601e+06	4.10395e+06	3.65282e+06
Com_10707_pos	4-Hydroxy-3-methylbenzoic acid	C8 H8 O3	152.047	6.932	153.054	No results	No results	Full match	Benzenoids	Benzene and substituted derivatives	Benzoic acids and derivatives	Hydroxybenzoic acid derivatives	2.9705e+06	2.17811e+06	2.14259e+06	2.47565e+06	4.54919e+06	3.38913e+06	3.50179e+06	2.56269e+06	3.37212e+06	3.49847e+06	4.0311e+06	3.24634e+06	3.45116e+06	4.01049e+06	2.75631e+06	4.92828e+06	5.95529e+06	3.79751e+06	4.54022e+06	3.40046e+06	5.0935e+06
Com_10828_pos	Pyrogallol	C6 H6 O3	126.029	3.2	127.037	Invalid mass	Invalid mass	No results	Benzenoids	Phenols	Benzenetriols and derivatives	5-unsubstituted pyrrogallols	1.07766e+06	3.87118e+06	512098	881433	1.24508e+06	496936	5.08033e+06	5.15875e+06	5.86986e+06	3.58039e+06	5.8661e+06	4.63735e+06	6.74565e+06	5.55464e+06	6.54433e+06	5.54076e+06	6.27619e+06	5.36303e+06	4.42499e+06	2.44686e+06	4.06994e+06
Com_10834_pos	5,7-dihydroxy-6-methoxy-2-phenyl-3,4-dihydro-2H-1-benzopyran-4-one	C16 H14 O5	308.068	8.041	309.076	Invalid mass	No results	No results					488152	420289	447109	448857	458604	428473	413559	338858	636443	412441	842419	351855	3.26241e+06	6.31219e+06	3.4153e+06	3.0569e+06	5.06811e+06	3.38848e+06	464953	412051	537212
Com_10881_pos	D-Glucarate	C6 H10 O8	210.038	1.405	211.046	No results	No results	Full match	Organic oxygen compounds	Organooxygen compounds	Carbohydrates and carbohydrate conjugates	Glucuronic acid derivatives	5.15592e+06	2.45786e+06	2.68842e+06	2.12838e+06	1.54372e+06	2.59938e+06	4.49136e+06	2.93723e+06	3.5591e+06	3.80584e+06	2.43579e+06	2.863e+06	2.75768e+06	3.13639e+06	3.19109e+06	3.25685e+06	3.24484e+06	3.71162e+06	2.77497e+06	2.40388e+06	1.77858e+06
Com_11034_pos	PAF C-16	C26 H54 N O7 P	523.364	9.896	524.371	No results	No results	Full match					1.04227e+06	670850	717105	575182	786202	865635	1.74285e+06	1.11773e+06	1.91207e+06	1.37956e+06	1.18292e+06	1.75004e+06	4.72525e+06	4.91831e+06	3.10312e+06	4.20008e+06	4.22772e+06	5.40693e+06	4.26436e+06	3.69217e+06	3.30761e+06
Com_11056_pos	N-(4-butyl-2-methylphenyl)-N'-[4-(4-methylpiperazino)phenyl]urea	C23 H32 N4 O	380.254	8.563	381.261	Invalid mass	No results	No results					416099	385687	404627	350046	454525	387949	2.44421e+06	1.68673e+06	2.33456e+06	4.09814e+06	3.48622e+06	1.70409e+06	1.31739e+06	4.58593e+06	498194	1.23851e+06	1.1131e+06	975580	4.24633e+06	3.37348e+06	3.15715e+06
Com_11160_pos	L-Carnitine	C7 H15 N O3	161.105	5.469	162.113	No results	No results	Full match	Organic nitrogen compounds	Organonitrogen compounds	Quaternary ammonium salts	Carnitines	4.89642e+06	2.01492e+06	3.14469e+06	2.69393e+06	3.33697e+06	2.85026e+06	2.53765e+06	1.83915e+06	2.18632e+06	2.62734e+06	2.41748e+06	2.08711e+06	2.43119e+06	1.89297e+06	2.61294e+06	1.99607e+06	2.098e+06	2.21599e+06	3.16849e+06	2.97609e+06	2.81134e+06
Com_11186_pos	JNJ-1661010	C19 H19 N5 O S	365.132	1.403	366.139	No results	No results	Full match	Organoheterocyclic compounds	Diazinanes	Piperazines	N-arylpiperazines	2.84261e+06	4.03425e+06	3.85586e+06	3.60875e+06	3.5374e+06	3.29424e+06	4.15959e+06	3.56218e+06	4.24125e+06	4.3192e+06	4.09912e+06	4.25728e+06	4.76259e+06	5.62931e+06	4.46495e+06	4.6714e+06	6.26283e+06	6.74832e+06	4.12445e+06	3.4233e+06	4.06284e+06
Com_11293_pos	SNK	C13 H25 N5 O6	347.18	1.163	348.187	Full match	No results	No results					3.57357e+06	3.83091e+06	2.2025e+06	3.25122e+06	1.50404e+06	2.72235e+06	5.48448e+06	4.07108e+06	4.62488e+06	4.49022e+06	4.12199e+06	2.84739e+06	3.80123e+06	2.95986e+06	3.56609e+06	3.43026e+06	3.65952e+06	3.76197e+06	3.81923e+06	3.00486e+06	3.6769e+06
Com_11307_pos	Biotin	C10 H16 N2 O3 S	244.088	4.743	245.095	No results	No results	Full match	Organoheterocyclic compounds	Biotin and derivatives	Not available	Biotin and derivatives	1.83761e+06	411723	708393	749500	778480	571338	3.13435e+06	3.42576e+06	2.89925e+06	2.69515e+06	2.96959e+06	3.30038e+06	5.95132e+06	5.75299e+06	5.76755e+06	4.7902e+06	5.86557e+06	5.14944e+06	3.16793e+06	2.72146e+06	2.65897e+06
Com_11439_pos	LPC 17:0-SN1	C25 H52 N O7 P	509.348	9.677	510.356	No results	Full match	Full match					3.32016e+06	2.16771e+06	3.19063e+06	2.63364e+06	2.97881e+06	4.13078e+06	1.28381e+06	230443	1.27733e+06	1.04588e+06	628769	1.98545e+06	2.75209e+06	4.28729e+06	2.20824e+06	3.60185e+06	1.48963e+06	3.29468e+06	3.92473e+06	3.5685e+06	2.8282e+06
Com_11604_pos	1-Methylhistidine	C7 H11 N3 O2	169.085	1.287	170.092	No results	No results	Full match	Organic acids and derivatives	Carboxylic acids and derivatives	Amino acids, peptides, and analogues	Histidine and derivatives	1.36619e+06	1.54267e+06	1.11689e+06	1.33231e+06	1.64357e+06	2.81307e+06	5.16522e+06	4.33471e+06	4.48187e+06	3.72896e+06	3.67228e+06	3.55507e+06	4.07385e+06	3.68785e+06	5.78231e+06	3.89928e+06	4.09867e+06	4.38482e+06	3.01974e+06	4.33777e+06	3.4791e+06
Com_11664_pos	(2R)-5-hydroxy-7-methoxy-2-phenyl-3,4-dihydro-2H-1-benzopyran-4-one	C16 H14 O4	146.036	7.649	293.078	Invalid mass	No results	No results					3.6493e+06	4.41749e+06	4.45143e+06	3.39561e+06	6.27648e+06	4.11945e+06	2.1153e+06	1.39417e+06	2.46734e+06	4.5716e+06	2.22972e+06	2.63761e+06	3.3303e+06	2.15106e+06	1.9372e+06	4.62373e+06	3.26084e+06	3.13929e+06	2.80258e+06	3.03462e+06	3.11001e+06
Com_11694_pos	5 methyl THF	C20 H25 N7 O6	459.188	1.334	460.196	No results	No results	Full match	Hydrocarbons	Unsaturated hydrocarbons	Branched unsaturated hydrocarbons	Branched unsaturated hydrocarbons	4.20125e+06	2.75662e+06	5.34105e+06	4.0617e+06	1.64663e+06	4.58727e+06	1.45418e+06	3.41511e+06	1.68863e+06	4.94705e+06	1.80165e+06	1.9425e+06	2.78495e+06	2.30363e+06	3.24732e+06	2.03658e+06	3.20928e+06	2.81102e+06	3.51996e+06	4.37821e+06	3.48811e+06
Com_11721_pos	QKK	C17 H34 N6 O5	402.26	5.157	403.267	Full match	No results	No results					4.35942e+06	3.18062e+06	3.1537e+06	3.09469e+06	2.06669e+06	2.33783e+06	1.195e+06	963322	1.21427e+06	1.11824e+06	880267	1.38903e+06	301165	262166	304021	242989	255235	256226	1.51366e+06	1.31447e+06	1.37275e+06
Com_11813_pos	KNK	C16 H32 N6 O5	388.243	3.892	389.25	Full match	No results	No results					4.27864e+06	3.86809e+06	2.61175e+06	1.98913e+06	1.82774e+06	2.45481e+06	2.90339e+06	3.1186e+06	509314	2.07193e+06	2.72806e+06	2.64034e+06	2.2479e+06	1.71506e+06	2.76973e+06	1.898e+06	1.63557e+06	1.68729e+06	3.12347e+06	2.3653e+06	2.68771e+06
Com_11883_pos	Tosufloxacin	C19 H15 F3 N4 O3	404.11	6.203	405.118	No results	Full match	No results	Organoheterocyclic compounds	Diazanaphthalenes	Naphthyridines	Naphthyridine carboxylic acids and derivatives	4.22209e+06	1.35449e+06	3.35236e+06	3.69375e+06	5.57527e+06	3.08607e+06	755891	773456	827292	947730	863560	862689	973017	1.05648e+06	962476	1.0992e+06	1.05915e+06	952262	829295	900513	913575
Com_11907_pos	PB-22 N-(4-Hydroxypentyl)-3-carboxyindole metabolite	C14 H17 N O3	247.117	1.992	248.124	Invalid mass	No results	No results	Organoheterocyclic compounds	Indoles and derivatives	Indolecarboxylic acids and derivatives	Indolecarboxylic acids and derivatives	1.57112e+06	1.56886e+06	1.06645e+06	1.23093e+06	869779	1.23756e+06	2.98081e+06	2.84092e+06	2.8193e+06	2.47321e+06	2.48215e+06	2.42365e+06	3.14758e+06	3.70455e+06	697358	3.36968e+06	6.01176e+06	3.2023e+06	2.36626e+06	2.3605e+06	3.94477e+06
Com_11981_pos	Hydrocortisone acetate	C23 H32 O6	404.221	4.86	405.228	No results	No results	Full match	Lipids and lipid-like molecules	Steroids and steroid derivatives	Pregnane steroids	Gluco/mineralocorticoids, progestogins and derivatives	4.1511e+06	3.7254e+06	3.41567e+06	3.40081e+06	1.95158e+06	2.58774e+06	1.68763e+06	1.58203e+06	1.3397e+06	1.2632e+06	1.38054e+06	808430	744677	610637	963497	462308	566376	383575	2.08835e+06	1.3079e+06	1.30087e+06
Com_12078_pos	dAMP	C10 H14 N5 O6 P	331.069	6.802	663.146	No results	No results	Full match	Nucleosides, nucleotides, and analogues	Purine nucleotides	Purine deoxyribonucleotides	Purine 2'-deoxyribonucleoside monophosphates	3.0363e+06	1.30968e+06	1.82732e+06	3.60015e+06	2.15594e+06	1.02251e+06	3.44231e+06	3.36085e+06	3.26137e+06	2.35111e+06	3.75877e+06	3.53898e+06	843683	780437	776743	885882	900287	880422	3.4649e+06	2.99595e+06	3.64289e+06
Com_12090_pos	NADH	C21 H29 N7 O14 P2	665.122	5.754	666.129	No results	No results	Full match	Nucleosides, nucleotides, and analogues	(5'-&gt;5')-dinucleotides	Not available	(5'-&gt;5')-dinucleotides	2.61993e+06	1.66982e+06	1.53083e+06	1.70495e+06	2.04443e+06	1.64347e+06	3.53702e+06	4.36535e+06	4.41906e+06	2.41069e+06	3.64941e+06	2.47627e+06	3.30391e+06	3.53715e+06	3.8822e+06	2.84808e+06	3.90552e+06	3.34616e+06	2.77232e+06	3.52563e+06	4.61797e+06
Com_12107_pos	3-(4,5-diphenyl-1,3-oxazol-2-yl)propanoic acid	C18 H15 N O3	293.104	3.301	294.112	Full match	No results	No results					3.28156e+06	3.05977e+06	1.89325e+06	2.00091e+06	1.45794e+06	1.59236e+06	2.91766e+06	3.23736e+06	2.17895e+06	1.66878e+06	2.65859e+06	2.23961e+06	1.30088e+06	1.68993e+06	2.45641e+06	1.32857e+06	1.45869e+06	1.21308e+06	3.44311e+06	2.41191e+06	2.11757e+06
Com_12175_pos	L-Cystathionine	C7 H14 N2 O4 S	222.067	5.292	223.075	No results	No results	Full match	Organic acids and derivatives	Carboxylic acids and derivatives	Amino acids, peptides, and analogues	L-cysteine-S-conjugates	468293	427942	358721	382059	341780	372328	2.71581e+06	4.30339e+06	3.76079e+06	1.0196e+06	2.41323e+06	3.16087e+06	2.12659e+06	2.74892e+06	2.87987e+06	1.75671e+06	2.48591e+06	2.65582e+06	1.47501e+06	1.59568e+06	1.16425e+06
Com_12212_pos	Ciprostene	C22 H36 O4	346.248	7.45	347.255	Invalid mass	No results	No results	Lipids and lipid-like molecules	Fatty Acyls	Eicosanoids	Prostaglandins and related compounds	3.45289e+06	4.0116e+06	4.3959e+06	3.28246e+06	4.99363e+06	4.27278e+06	426650	338738	380912	402241	369721	363668	367169	350691	365731	343892	365387	350745	1.45568e+06	1.15459e+06	1.17267e+06
Com_12273_pos	geranyl pp	C10 H20 O7 P2	314.069	5.262	315.076	No results	No results	Full match	Lipids and lipid-like molecules	Prenol lipids	Isoprenoid phosphates	Isoprenoid phosphates	522967	322545	282223	273489	201595	183370	3.5732e+06	4.22411e+06	3.44096e+06	1.00575e+06	647232	3.16754e+06	1.81275e+06	3.17594e+06	3.70897e+06	1.69934e+06	1.91391e+06	2.03424e+06	2.18765e+06	1.33881e+06	1.21247e+06
Com_12306_pos	Lysopc 18:1	C26 H52 N O7 P	521.349	9.88	522.356	No results	No results	Full match	Lipids and lipid-like molecules	Glycerophospholipids	Glycerophosphocholines	Phosphocholines	702546	482816	543330	475962	502845	611231	1.6402e+06	1.63033e+06	1.38646e+06	1.07833e+06	944079	1.30853e+06	3.41771e+06	3.25567e+06	1.98227e+06	3.29529e+06	2.90535e+06	3.96916e+06	3.32471e+06	2.86528e+06	2.65653e+06
Com_12380_pos	Nicotinuric Acid	C8 H8 N2 O3	180.053	5.285	181.061	No results	No results	Full match	Organic acids and derivatives	Carboxylic acids and derivatives	Amino acids, peptides, and analogues	N-acyl-alpha amino acids	552447	504845	423185	454529	403200	439237	636244	590969	606837	482578	511740	572442	603169	585492	5.08666e+06	532906	575096	555164	521743	518072	527977
Com_12400_pos	LPC 17:2-SN2	C25 H48 N O7 P	505.317	8.269	506.324	No results	Full match	No results					543528	455559	505924	501908	518348	474590	397753	411381	701166	449410	363214	378152	3.71607e+06	3.51371e+06	2.76148e+06	2.08697e+06	3.40259e+06	5.29604e+06	1.05292e+06	1.07504e+06	829656
Com_12502_pos	FKK	C21 H35 N5 O4	842.522	4.95	422.269	Invalid mass	No results	No results					502134	455476	423786	493053	359556	435766	2.41558e+06	3.08924e+06	2.39793e+06	1.43869e+06	2.02351e+06	2.90053e+06	3.27963e+06	2.5216e+06	4.96989e+06	2.6465e+06	3.64987e+06	3.40349e+06	2.37998e+06	1.51219e+06	1.85105e+06
Com_12525_pos	QLK	C17 H33 N5 O5	387.248	3.902	388.255	Full match	No results	No results					3.72883e+06	3.19531e+06	2.17111e+06	2.66114e+06	1.53063e+06	2.42953e+06	2.02104e+06	1.95925e+06	2.16432e+06	1.48031e+06	1.95091e+06	1.79807e+06	981774	1.00016e+06	1.31276e+06	756477	682705	785451	1.96015e+06	1.63319e+06	1.70004e+06
Com_12535_pos	5-Hydroxymethyluracil	C5 H6 N2 O3	142.037	1.845	143.045	No results	No results	Full match	Organoheterocyclic compounds	Diazines	Pyrimidines and pyrimidine derivatives	Pyrimidones	3.71986e+06	2.88787e+06	3.27443e+06	3.32222e+06	3.30875e+06	3.15935e+06	2.53871e+06	2.04284e+06	2.12863e+06	2.24319e+06	2.03977e+06	1.65582e+06	1.18424e+06	828429	1.00217e+06	1.27314e+06	1.11348e+06	1.24473e+06	2.68152e+06	2.6645e+06	2.72129e+06
Com_12554_pos	Neodiosmin	C28 H32 O15	630.164	11.489	631.171	Invalid mass	No results	No results	Phenylpropanoids and polyketides	Flavonoids	Flavonoid glycosides	Flavonoid-7-O-glycosides	436751	1.85646e+06	4.02897e+06	394194	445042	2.15753e+06	3.00879e+06	304555	316466	5.78337e+06	2.97074e+06	3.42362e+06	3.60455e+06	2.87767e+06	318544	370368	3.32533e+06	1.63725e+06	394929	361616	356251
Com_12588_pos	Nicotinamide 1-oxide	C6 H6 N2 O2	138.045	1.944	139.052	Invalid mass	No results	No results	Organoheterocyclic compounds	Pyridines and derivatives	Pyridinecarboxylic acids and derivatives	Nicotinamides	952408	3.71631e+06	968434	1.43496e+06	921938	2.03563e+06	4.18891e+06	3.54616e+06	4.29782e+06	3.31217e+06	3.19464e+06	2.41868e+06	3.07645e+06	2.82729e+06	3.48814e+06	4.51614e+06	2.25088e+06	2.48516e+06	2.28568e+06	2.48493e+06	2.52017e+06
Com_12654_pos	Ergosterol peroxide	C28 H44 O3	428.329	8.871	429.336	Full match	No results	No results	Lipids and lipid-like molecules	Steroids and steroid derivatives	Ergostane steroids	Ergostane steroids	3.14814e+06	3.67575e+06	2.88811e+06	2.52582e+06	4.17461e+06	2.59231e+06	245366	511502	401229	341149	541183	486929	253671	206751	209678	267883	240113	236558	1.53819e+06	1.3508e+06	1.29914e+06
Com_12910_pos	Sinomenine	C19 H23 N O4	329.158	3.154	330.166	Invalid mass	No results	No results	Alkaloids and derivatives	Morphinans	Not available	Morphinans	1.72767e+06	3.49491e+06	1.63481e+06	2.42656e+06	1.66049e+06	2.45444e+06	1.91686e+06	1.83313e+06	2.00989e+06	1.80603e+06	2.02321e+06	1.2634e+06	1.57221e+06	1.32277e+06	1.90671e+06	1.05786e+06	1.20688e+06	1.23003e+06	2.0241e+06	1.45501e+06	1.40743e+06
Com_13033_pos	Spiculisporic Acid	C17 H28 O6	328.189	5.829	329.196	No results	No results	Full match	Organic acids and derivatives	Carboxylic acids and derivatives	Tricarboxylic acids and derivatives	Tricarboxylic acids and derivatives	869165	838901	855828	853632	852665	848977	3.89963e+06	1.30808e+06	2.33693e+06	3.57151e+06	2.59682e+06	2.52879e+06	3.04057e+06	1.15653e+06	1.76929e+06	1.95715e+06	1.3562e+06	1.08258e+06	2.68999e+06	2.03526e+06	2.15374e+06
Com_13034_pos	DY131	C18 H21 N3 O2	311.163	5.84	329.197	No results	No results	Full match	Benzenoids	Benzene and substituted derivatives	Benzoic acids and derivatives	Benzoic acids and derivatives	791078	921115	971713	791410	933648	846694	3.89963e+06	1.30808e+06	2.33693e+06	3.57151e+06	2.59682e+06	2.52602e+06	3.04057e+06	1.1522e+06	1.76929e+06	1.95389e+06	1.3562e+06	1.08258e+06	2.68999e+06	2.03526e+06	2.14917e+06
Com_13153_pos	Deoxyguanosine	C10 H13 N5 O4	267.097	5.212	268.104	No results	No results	Full match	Nucleosides, nucleotides, and analogues	Purine nucleotides	Purine deoxyribonucleotides	Purine 2'-deoxyribonucleoside monophosphates	2.64848e+06	3.13351e+06	3.2254e+06	2.76898e+06	2.17196e+06	2.74711e+06	3.16827e+06	2.43778e+06	2.85027e+06	3.33688e+06	3.59866e+06	1.97787e+06	2.49027e+06	767370	2.37178e+06	2.72753e+06	2.42529e+06	2.23062e+06	2.80319e+06	2.36831e+06	2.49928e+06
Com_13170_pos	MAG (18:3)	C21 H36 O4	352.261	7.45	353.268	No results	No results	Full match	Lipids and lipid-like molecules	Glycerolipids	Monoradylglycerols	Monoacylglycerols	3.05306e+06	1.92703e+06	2.055e+06	1.92261e+06	2.43246e+06	1.15872e+06	2.46763e+06	2.14691e+06	2.04918e+06	2.11147e+06	1.63673e+06	2.32469e+06	2.62044e+06	2.86164e+06	2.45644e+06	1.90542e+06	1.96626e+06	2.66035e+06	2.79656e+06	1.9854e+06	1.87998e+06
Com_13198_pos	ANK	C13 H25 N5 O5	165.593	1.161	166.6	Invalid mass	No results	No results					3.11094e+06	3.02946e+06	1.6848e+06	2.52673e+06	1.09422e+06	2.5333e+06	3.44263e+06	2.57603e+06	2.8558e+06	2.69999e+06	2.79445e+06	2.30363e+06	2.7639e+06	1.61269e+06	2.39117e+06	2.41612e+06	1.34681e+06	1.40309e+06	2.78418e+06	1.65308e+06	2.21344e+06
Com_13296_pos	Cinchophen	C16 H11 N O2	249.079	8.571	250.086	Full match	No results	No results					3.2196e+06	3.24022e+06	3.29964e+06	2.7993e+06	3.65905e+06	3.71981e+06	2.6454e+06	2.49455e+06	2.19547e+06	3.43337e+06	2.03428e+06	2.54465e+06	2.50561e+06	2.01726e+06	2.09501e+06	3.4026e+06	3.3121e+06	2.31106e+06	2.33201e+06	2.87661e+06	2.18829e+06
Com_13375_pos	IMH	C17 H29 N5 O4 S	199.598	5.234	417.232	Invalid mass	No results	No results					3.16988e+06	1.81706e+06	1.31378e+06	2.13622e+06	1.17205e+06	2.07972e+06	1.51659e+06	2.04458e+06	1.3997e+06	1.33729e+06	782918	1.07127e+06	664982	592094	1.0965e+06	1.13292e+06	632025	1.42164e+06	1.63581e+06	1.41057e+06	1.09666e+06
Com_13464_pos	S-Adenosyl-L-methionine	C15 H22 N6 O5 S	398.138	5.147	399.145	No results	No results	Full match	Nucleosides, nucleotides, and analogues	5'-deoxyribonucleosides	5'-deoxy-5'-thionucleosides	5'-deoxy-5'-thionucleosides	1.02331e+06	924455	722276	838259	304239	640172	488675	3.3456e+06	2.20954e+06	1.11027e+06	2.0836e+06	3.00612e+06	1.64461e+06	2.06892e+06	1.83109e+06	1.3303e+06	2.06433e+06	1.99655e+06	2.20453e+06	2.08533e+06	2.04328e+06
Com_13482_pos	Cmp_172	C26 H45 N O7 S	497.265	7.519	498.273	Invalid mass	No results	No results					1.83987e+06	1.25973e+06	1.43607e+06	1.10123e+06	2.155e+06	2.74749e+06	1.11187e+06	747004	1.0778e+06	1.60055e+06	884725	601219	4.37804e+06	2.4372e+06	2.70324e+06	4.31759e+06	3.82823e+06	2.97906e+06	2.16518e+06	1.73023e+06	1.77107e+06
Com_13728_pos	alpha-Farnesene	C15 H24	204.187	6.682	205.195	No results	No results	Full match	Lipids and lipid-like molecules	Prenol lipids	Sesquiterpenoids	Sesquiterpenoids	1.65706e+06	1.84705e+06	1.39456e+06	1.04485e+06	1.32059e+06	1.66055e+06	1.52108e+06	1.62901e+06	1.35176e+06	1.26696e+06	1.42522e+06	1.91093e+06	2.43511e+06	2.02055e+06	3.92398e+06	1.40668e+06	1.55088e+06	1.66746e+06	1.52322e+06	1.36662e+06	1.87352e+06
Com_13925_pos	LPC 20:1-SN1	C28 H56 N O7 P	549.38	10.297	550.387	No results	Full match	No results					214459	192942	241693	341249	201529	476296	1.20706e+06	1.47592e+06	1.97727e+06	1.92107e+06	1.5172e+06	2.36635e+06	1.21156e+06	502077	457529	1.45684e+06	371328	857941	2.42815e+06	1.71559e+06	1.51523e+06
Com_14007_pos	Cholic acid	C24 H40 O5	408.287	8.986	409.295	No results	No results	Full match	Lipids and lipid-like molecules	Steroids and steroid derivatives	Bile acids, alcohols and derivatives	Trihydroxy bile acids, alcohols and derivatives	2.20192e+06	1.46279e+06	1.76251e+06	1.57858e+06	1.76007e+06	2.10551e+06	1.83801e+06	1.81016e+06	2.14061e+06	2.48023e+06	2.09006e+06	1.74304e+06	2.30889e+06	2.61442e+06	2.075e+06	2.49474e+06	2.9306e+06	3.50603e+06	2.37692e+06	2.55188e+06	2.28341e+06
Com_14030_pos	4-[2-(5-bromo-2-thienyl)-4-pyrimidinyl]benzamide	C15 H10 Br N3 O S	396.213	4.826	397.221	Invalid mass	No results	No results					1.80967e+06	1.58802e+06	2.5113e+06	2.64707e+06	979914	2.87198e+06	2.4481e+06	2.60359e+06	2.12563e+06	2.57484e+06	2.39961e+06	3.46382e+06	2.20532e+06	1.97122e+06	2.03223e+06	1.45816e+06	2.30956e+06	1.49326e+06	2.36348e+06	3.05951e+06	2.25048e+06
Com_14054_pos	Bitertanol	C20 H23 N3 O2	337.179	8.886	338.186	Full match	No results	No results					2.06413e+06	1.92153e+06	1.97645e+06	1.80679e+06	2.93973e+06	2.11259e+06	1.86958e+06	1.2864e+06	804934	2.75701e+06	1.76537e+06	3.0786e+06	1.95346e+06	1.13509e+06	1.38861e+06	2.04228e+06	1.94749e+06	1.73981e+06	2.35319e+06	2.70758e+06	1.99408e+06
Com_14233_pos	Prostaglandin G2	C20 H32 O6	368.219	5.465	369.226	No results	No results	Full match	Lipids and lipid-like molecules	Fatty Acyls	Eicosanoids	Prostaglandins and related compounds	165598	158422	151121	151861	161573	152931	2.74146e+06	2.54264e+06	3.23905e+06	1.37924e+06	2.07626e+06	1.90392e+06	1.58864e+06	2.40349e+06	1.97643e+06	1.45745e+06	1.50002e+06	1.91516e+06	1.52147e+06	1.48433e+06	932158
Com_14277_pos	3-Hydroxypicolinic acid	C6 H5 N O3	139.027	1.124	140.034	No results	No results	Full match	Organoheterocyclic compounds	Pyridines and derivatives	Pyridinecarboxylic acids and derivatives	Pyridinecarboxylic acids	1.9728e+06	1.70033e+06	1.51334e+06	2.05074e+06	1.73203e+06	1.73025e+06	2.11053e+06	2.85175e+06	2.27755e+06	2.14487e+06	2.34932e+06	2.44101e+06	3.22509e+06	2.83555e+06	2.73638e+06	2.76247e+06	3.52977e+06	2.92263e+06	2.01112e+06	2.75379e+06	2.89285e+06
Com_14292_pos	DMK	C15 H28 N4 O6 S	392.169	5.284	393.176	Invalid mass	No results	No results					2.28039e+06	1.90767e+06	1.80822e+06	3.09458e+06	1.23284e+06	1.76832e+06	877428	400802	737866	759942	736513	503222	408182	397087	443874	361423	390037	376518	1.16638e+06	894082	915694
Com_14298_pos	Oxytetracycline	C22 H24 N2 O9	482.126	10.203	483.133	Invalid mass	No results	No results	Phenylpropanoids and polyketides	Tetracyclines	Not available	Tetracyclines	1.06778e+06	2.11117e+06	3.2087e+06	823345	1.00019e+06	2.48475e+06	2.85658e+06	731856	367636	3.67397e+06	2.64398e+06	2.76388e+06	3.29496e+06	2.2313e+06	411464	540023	2.98309e+06	1.45499e+06	170159	152981	146904
Com_14323_pos	Ethylmalonate	C5 H8 O4	132.043	5.801	303.049	No results	No results	Full match	Lipids and lipid-like molecules	Fatty Acyls	Fatty acids and conjugates	Branched fatty acids	2.62426e+06	2.03564e+06	2.57951e+06	2.40977e+06	2.52675e+06	2.44373e+06	1.01789e+06	910429	1.01481e+06	1.53721e+06	1.0625e+06	982682	1.29134e+06	891032	794452	1.1144e+06	1.56573e+06	1.30544e+06	1.4863e+06	1.06983e+06	1.17231e+06
Com_14378_pos	2-Phosphoglyceric acid	C3 H7 O7 P	185.993	1.627	187	No results	No results	Full match	Organic oxygen compounds	Organooxygen compounds	Carbohydrates and carbohydrate conjugates	Sugar acids and derivatives	270171	502002	256322	769952	467108	264009	1.72779e+06	1.96042e+06	1.82902e+06	1.63816e+06	1.77264e+06	1.95363e+06	2.01661e+06	2.2645e+06	2.24716e+06	2.77161e+06	2.94034e+06	2.35024e+06	2.20888e+06	2.41465e+06	1.61593e+06
Com_14423_pos	Triiodothyronine	C15 H12 I3 N O4	650.788	1.214	651.795	No results	No results	Full match	Organic acids and derivatives	Carboxylic acids and derivatives	Amino acids, peptides, and analogues	Phenylalanine and derivatives	2.57515e+06	1.96017e+06	2.66952e+06	2.71549e+06	1.94616e+06	2.86594e+06	2.23446e+06	1.72118e+06	1.70555e+06	1.8832e+06	2.33519e+06	1.74129e+06	947597	893798	861871	971043	1.15917e+06	1.3184e+06	1.71544e+06	1.75952e+06	1.36692e+06
Com_14450_pos	4-amino-2-(2,4-dimethoxyanilino)-5-pyrimidinecarbonitrile	C13 H13 N5 O2	249.121	3.8	250.128	Invalid mass	No results	No results					2.5658e+06	208191	1.62072e+06	1.26715e+06	1.91811e+06	586199	751092	763618	316961	230143	321667	483585	201421	2.12101e+06	179739	213710	206303	196718	927836	856775	717214
Com_14877_pos	EMK	C16 H30 N4 O6 S	388.172	4.786	389.179	Invalid mass	No results	No results					1.01091e+06	588309	892853	511825	244317	275290	2.73122e+06	606169	1.3683e+06	2.56725e+06	736983	474459	1.10326e+06	1.30394e+06	481834	2.07388e+06	1.39264e+06	658615	595252	499289	527520
Com_14890_pos	3-hydroxy-3-methylpentanedioic acid	C6 H10 O5	184.037	5.294	185.045	Invalid mass	No results	No match					1.60908e+06	2.37644e+06	1.40707e+06	1.43445e+06	2.31548e+06	1.70766e+06	556673	1.14798e+06	808390	986655	1.97639e+06	1.71148e+06	781504	553537	834006	704295	1.05832e+06	880397	1.42341e+06	1.12711e+06	1.36458e+06
Com_14909_pos	LPC 17:1-SN1	C25 H50 N O7 P	507.333	9.04	508.34	No results	Full match	No results					401680	512044	550663	548109	512156	561047	921031	1.38756e+06	1.8326e+06	872807	951583	2.10225e+06	1.54424e+06	2.29457e+06	1.61049e+06	2.14629e+06	2.45819e+06	3.07525e+06	1.99602e+06	1.31285e+06	1.11595e+06
Com_15156_pos	Lysopc 14:0	C22 H46 N O7 P	467.301	8.345	468.309	No results	No results	Full match	Lipids and lipid-like molecules	Glycerophospholipids	Glycerophosphocholines	1-acyl-sn-glycero-3-phosphocholines	642944	571682	648575	560212	669657	631866	790630	393891	1.06204e+06	514123	412213	1.49336e+06	1.54626e+06	2.25804e+06	854425	1.52265e+06	2.18515e+06	3.11213e+06	1.20819e+06	1.05354e+06	1.03626e+06
Com_15165_pos	Deoxycytidine??5'-monophosphate	C9 H14 N3 O7 P	307.084	5.766	308.091	No results	Invalid mass	No match					1.55963e+06	1.42108e+06	1.41831e+06	1.48821e+06	1.66653e+06	1.40226e+06	2.58484e+06	1.14468e+06	1.21124e+06	1.26255e+06	1.15094e+06	1.29191e+06	1.77023e+06	1.15872e+06	793558	1.17937e+06	1.06484e+06	1.1013e+06	1.35667e+06	1.21233e+06	1.1946e+06
Com_15181_pos	INH	C16 H26 N6 O5	382.196	1.583	383.204	Full match	No results	No results					2.22983e+06	285799	291561	284910	311668	288432	837342	286530	491215	290480	376802	259949	494829	236289	479419	267655	275428	2.07193e+06	381254	269883	266342
Com_15322_pos	Pyridoxamine	C8 H12 N2 O2	168.089	5.641	375.141	No results	No results	Full match	Organoheterocyclic compounds	Pyridines and derivatives	Pyridoxamines	Pyridoxamine 5'-phosphates	1.97724e+06	1.80193e+06	1.79862e+06	1.7626e+06	2.05628e+06	1.70166e+06	1.7139e+06	1.76684e+06	1.8896e+06	1.7748e+06	1.98185e+06	2.17917e+06	1.58088e+06	1.73563e+06	1.58318e+06	1.74659e+06	1.85556e+06	1.84959e+06	1.84154e+06	1.79144e+06	1.72696e+06
Com_15439_pos	Ergocalciferol	C28 H44 O	396.339	10.335	397.346	Full match	No results	Full match	Lipids and lipid-like molecules	Steroids and steroid derivatives	Vitamin D and derivatives	Vitamin D and derivatives	2.12192e+06	2.07745e+06	1.95377e+06	1.3967e+06	2.29265e+06	2.09514e+06	153779	137381	148201	186091	136678	181492	157457	142109	144277	174588	159633	155842	1.58841e+06	1.11804e+06	939688
Com_15467_pos	LDGTS 18:2	C28 H51 N O6	497.372	8.72	498.379	No results	Full match	No results	Lipids and lipid-like molecules	Glycerolipids	Triradylcglycerols	Alkyldiacylglycerols	279686	253718	266624	265220	285865	258578	221316	214380	224740	246914	212086	215329	2.97755e+06	2.24106e+06	367871	290499	2.88185e+06	2.92297e+06	441874	588350	463967
Com_15531_pos	Dl-Indole-3-lactic acid	C11 H11 N O3	205.074	5.389	428.182	No results	No results	Full match	Organoheterocyclic compounds	Indoles and derivatives	Indolyl carboxylic acids and derivatives	Indolyl carboxylic acids and derivatives	1.93913e+06	1.76296e+06	1.83333e+06	2.43172e+06	1.58297e+06	2.3321e+06	1.03615e+06	813837	682850	613333	926145	1.53185e+06	637714	685361	829576	610400	399827	604657	1.3059e+06	969767	1.13333e+06
Com_15736_pos	LysoPC 20:2	C28 H54 N O7 P	547.364	9.729	548.371	No results	No results	Full match					292778	365981	329483	296155	364784	445629	901622	1.05267e+06	1.77437e+06	1.83873e+06	1.01847e+06	1.99537e+06	1.55309e+06	1.12457e+06	1.02758e+06	1.52777e+06	1.03675e+06	1.70175e+06	1.70167e+06	1.2888e+06	1.4974e+06
Com_15988_pos	4-(methylthio)-6-phenyl-2-(3-pyridyl)pyrimidine-5-carbonitrile	C17 H12 N4 S	304.077	1.507	305.084	Full match	No results	No results					826969	1.90987e+06	653725	792457	819749	443467	214359	222868	252000	250639	220748	217855	238588	219165	252575	239854	211572	237288	262761	230823	240808
Com_16184_pos	QNK	C15 H28 N6 O6	388.215	5.166	389.222	Invalid mass	No results	No results					1.81628e+06	1.14337e+06	1.28406e+06	1.3502e+06	770478	822250	898453	728185	829978	1.06529e+06	991288	1.13592e+06	375539	480214	784759	653103	435741	368409	769781	1.04334e+06	903881
Com_16337_pos	QPK	C16 H29 N5 O5	185.608	1.442	186.615	Invalid mass	No results	No results					1.75381e+06	895407	950498	850335	954887	898873	826901	793685	842624	915054	804874	750199	886695	813749	966150	894385	850330	888369	899784	812551	946346
Com_17019_pos	Homoarginine	C7 H16 N4 O2	188.128	4.872	415.219	No results	No results	Full match	Organic acids and derivatives	Carboxylic acids and derivatives	Amino acids, peptides, and analogues	L-alpha-amino acids	603891	738691	343028	1.03039e+06	298557	722167	1.46557e+06	1.64364e+06	646442	418951	596105	604355	725418	734444	507123	376073	1.65631e+06	617978	502837	553462	464416
Com_17126_pos	4-Aminoindole	C8 H8 N2	132.069	3.895	133.076	No results	No results	Full match	Organoheterocyclic compounds	Indoles and derivatives	Indoles	Indoles	903845	1.28356e+06	1.50037e+06	900201	1.16237e+06	1.03612e+06	629210	1.41006e+06	900152	1.16653e+06	1.00189e+06	1.90591e+06	998647	941176	913539	811555	925404	981241	1.00432e+06	1.16444e+06	1.30917e+06
Com_17285_pos	FNK	C19 H29 N5 O5	389.201	5.153	390.209	Invalid mass	No results	No results					858628	277367	322772	254603	495904	584775	1.17835e+06	1.54902e+06	1.22574e+06	815673	1.07644e+06	1.49995e+06	995717	596327	712684	710690	717154	454631	1.13057e+06	934966	878603
Com_17297_pos	5'-Adenylic acid	C10 H14 N5 O7 P	347.063	4.886	348.071	No results	No results	Full match	Nucleosides, nucleotides, and analogues	Purine nucleotides	Purine ribonucleotides	Purine ribonucleoside monophosphates	1.43694e+06	1.10802e+06	1.15306e+06	1.16478e+06	770235	958260	750915	958533	584338	511035	643957	942217	625668	775631	565274	433889	685129	405081	637681	630525	1.02323e+06
Com_17415_pos	methyl 3,4,5-trihydroxycyclohex-1-ene-1-carboxylate	C8 H12 O5	170.055	3.636	171.063	Invalid mass	No results	No results					229690	1.02354e+06	539109	649341	701093	629958	1.08337e+06	1.42092e+06	1.21479e+06	1.17798e+06	1.13923e+06	1.66276e+06	1.06244e+06	1.19249e+06	1.19575e+06	1.17665e+06	1.99968e+06	1.18951e+06	1.07562e+06	876447	982180
Com_17801_pos	Deoxycytidine	C9 H13 N3 O4	227.091	1.439	228.098	No results	No results	Full match	Nucleosides, nucleotides, and analogues	Pyrimidine nucleotides	Pyrimidine deoxyribonucleotides	Pyrimidine 2'-deoxyribonucleoside monophosphates	624964	579825	603830	578933	658921	617001	1.49418e+06	581945	992465	579074	540564	517676	854102	536085	605772	580573	527767	613020	553728	559051	595223
Com_17844_pos	5-Methyl-2'-deoxycytidine	C10 H15 N3 O4	241.106	1.463	242.113	No results	No results	Full match	Nucleosides, nucleotides, and analogues	Pyrimidine nucleosides	Pyrimidine 2'-deoxyribonucleosides	Pyrimidine 2'-deoxyribonucleosides	803508	826076	839519	454603	945485	839798	1.48187e+06	944006	465455	938313	1.16487e+06	992108	781474	637690	815483	863856	801402	868472	775570	757512	807937
Com_17967_pos	2-(2-thienyl)-4H-chromen-4-one	C13 H8 O2 S	206.042	2.522	207.05	Invalid mass	No results	No results					1.00255e+06	918955	891876	849744	559141	577768	344286	1.34046e+06	300316	199923	216123	391458	459403	462982	888340	345232	541913	447354	700555	444297	401938
Com_18682_pos	Homocysteic acid	C4 H9 N O5 S	183.021	2.279	184.028	No results	No results	Full match	Organic acids and derivatives	Carboxylic acids and derivatives	Amino acids, peptides, and analogues	Alpha amino acids	283168	292484	282843	270791	270546	294367	636855	439122	729998	845036	302341	573470	961222	364537	1.3991e+06	855711	1.36857e+06	706692	314316	343842	394869
Com_18720_pos	3-{[(3S)-3-(1,3-Benzoxazol-2-yl)-1-pyrrolidinyl]methyl}benzonitrile	C19 H17 N3 O	303.136	2.376	304.143	Invalid mass	No results	No results	Organoheterocyclic compounds	Benzoxazoles	Not available	Benzoxazoles	150439	140419	149233	139881	147065	139454	184505	144014	138029	164901	131724	139957	933665	1.26902e+06	694559	355736	403895	256945	155391	141895	133292
Com_18801_pos	cis-gondoic acid	C20 H38 O2	310.287	7.502	311.294	No results	No results	Full match	Lipids and lipid-like molecules	Fatty Acyls	Fatty acids and conjugates	Long-chain fatty acids	699922	898809	764225	639932	1.45302e+06	928074	341052	347167	342807	370498	312966	308637	303082	304299	289694	322717	293699	281231	377495	391016	339230
Com_18990_pos	3,3-dimethyl-5-oxo-5-[(3-phenyl-1H-pyrazol-5-yl)amino]pentanoic acid	C16 H19 N3 O3	283.132	11.248	284.139	Invalid mass	No results	No results					752735	529725	1.17264e+06	587490	705876	596613	585154	532947	583510	721963	580984	761890	795981	724404	658626	740376	845449	696708	708538	700684	685738
Com_19237_pos	CDP	C9 H15 N3 O11 P2	403.018	1.479	404.026	No results	No results	Full match	Nucleosides, nucleotides, and analogues	Pyrimidine nucleotides	Pyrimidine ribonucleotides	Pyrimidine ribonucleoside diphosphates	281722	290739	252314	278935	288796	268169	414703	269164	260434	278727	336341	254389	688348	425302	593307	792705	1.28086e+06	276802	271056	276107	281211
Com_19424_pos	Mag (18:1)	C21 H40 O4	356.294	0.523	179.154	No results	No results	Full match	Lipids and lipid-like molecules	Fatty Acyls	Lineolic acids and derivatives	Lineolic acids and derivatives	805990	633923	413832	395146	798021	300243	438069	363271	684478	867087	497914	639314	607530	583746	501025	609187	451706	583025	713235	976744	546143
Com_19426_pos	Syringic acid	C9 H10 O5	198.052	5.517	199.06	No results	No results	Full match	Benzenoids	Benzene and substituted derivatives	Benzoic acids and derivatives	Gallic acid and derivatives	512990	487723	470134	481517	506198	529710	500601	673037	529255	563078	474520	877888	518100	1.01614e+06	727043	1.30623e+06	843833	801138	468962	497676	613538
Com_19906_pos	Estradiol Benzoate	C25 H28 O3	376.204	5.192	377.211	No results	No results	Full match	Lipids and lipid-like molecules	Steroids and steroid derivatives	Estrane steroids	Estrane steroids	475543	680873	452517	589124	362923	259663	250886	270482	266712	222683	235290	240863	290092	230112	297520	232832	275715	272754	255131	237342	232191
Com_19932_pos	FMK	C20 H32 N4 O4 S	424.207	5.138	425.215	Invalid mass	No results	No results					439358	171808	277929	114658	131603	113902	407631	474955	629483	396295	184631	166292	935207	238360	757713	429964	375546	564001	496369	355473	706432
Com_20006_pos	PQH	C16 H24 N6 O5	190.09	5.05	191.098	Invalid mass	No results	No results					433764	450597	418726	390098	202263	238025	733847	467138	367387	378493	456709	346594	251354	412152	269762	221081	375835	250343	500250	669480	308881
Com_20111_pos	Phenytoin	C15 H12 N2 O2	274.074	7.844	275.081	Invalid mass	No results	No results					557648	248622	717433	555154	669425	594981	188523	189470	205468	224455	198103	200110	229642	242579	682419	218376	233029	224716	409881	303771	211226
Com_20221_pos	6-(4-phenylpiperazino)hexanoic acid hydrochloride	C16 H24 N2 O2	276.182	5.182	277.189	Invalid mass	No results	No results					523788	278065	283120	271900	240451	272305	442978	371320	369321	293437	660574	313584	371954	333236	498041	309319	327588	358091	418878	271602	311177
Com_20508_pos	Oleoyl-L-alpha-lysophosphatidic acid	C21 H40 Na O7 P	458.243	5.113	459.25	No results	No results	Full match	Lipids and lipid-like molecules	Glycerophospholipids	Glycerophosphates	1-acylglycerol-3-phosphates	304830	61914.7	124053	89415.3	47376.6	202338	101059	68574.3	72276.4	68456.7	65374.2	58328.3	71628.7	66361.9	78258.3	65808.6	74752.5	70605.4	86050.5	61032.4	79025.5
Com_10_pos	13-HPODE	C18 H32 O4	312.23	6.971	295.226	No results	No results	Full match	Lipids and lipid-like molecules	Fatty Acyls	Lineolic acids and derivatives	Lineolic acids and derivatives	1.59781e+10	1.40183e+10	1.47702e+10	1.4524e+10	1.261e+10	1.439e+10	1.38267e+10	1.5067e+10	1.36489e+10	1.12428e+10	1.4599e+10	1.38248e+10	1.30078e+10	1.47894e+10	1.40938e+10	1.10005e+10	1.17997e+10	1.28545e+10	1.43124e+10	1.37151e+10	1.26051e+10
Com_16_pos	(+/-)12(13)-DiHOME	C18 H34 O4	296.235	7.321	297.242	Invalid mass	No results	No match	Lipids and lipid-like molecules	Fatty Acyls	Fatty acids and conjugates	Long-chain fatty acids	4.35031e+07	1.02353e+10	1.09663e+10	1.08922e+10	7.31529e+09	1.00037e+10	8.75634e+09	8.92741e+09	8.30588e+09	8.13015e+09	8.20189e+09	3.26593e+07	5.11113e+07	6.89862e+09	2.85526e+07	5.52806e+09	3.40863e+07	4.07292e+07	9.15277e+09	8.39682e+09	9.1783e+09
Com_18_pos	Dibutyl sebacate	C18 H34 O4	314.245	7.316	337.234	No results	No results	Full match	Lipids and lipid-like molecules	Fatty Acyls	Fatty acid esters	Fatty acid esters	1.04253e+10	9.56952e+09	1.12168e+10	1.04636e+10	8.25317e+09	1.05193e+10	8.30656e+09	8.26193e+09	7.90977e+09	8.80725e+09	8.00572e+09	7.84296e+09	7.57975e+09	7.20205e+09	8.58618e+09	6.91494e+09	7.15596e+09	6.55504e+09	8.32029e+09	8.2591e+09	9.10974e+09
Com_91_pos	Aflatoxin G2	C17 H14 O7	330.073	6.455	331.081	Full match	No results	No results	Phenylpropanoids and polyketides	Coumarins and derivatives	Furanocoumarins	Difurocoumarolactones	9.78199e+08	8.13876e+08	7.71388e+08	9.90735e+08	9.09363e+08	8.24418e+08	1.02471e+09	6.79883e+08	9.52258e+08	6.50691e+08	1.86704e+09	8.67173e+08	3.43009e+09	2.97045e+09	3.09333e+09	4.25514e+09	4.03922e+09	3.60974e+09	8.462e+08	6.35791e+08	5.38374e+08
Com_93_pos	12-Oxo phytodienoic acid	C18 H28 O3	292.203	6.149	293.21	Full match	No results	No results	Lipids and lipid-like molecules	Fatty Acyls	Eicosanoids	Prostaglandins and related compounds	1.22713e+09	2.80284e+09	1.82763e+09	2.35198e+09	1.52264e+09	2.40714e+09	2.04933e+09	2.66674e+09	2.33994e+09	2.1813e+09	2.08295e+09	1.97176e+09	1.67986e+09	1.56549e+09	1.93581e+09	1.58315e+09	1.44368e+09	1.4421e+09	2.12873e+09	1.97625e+09	2.12668e+09
Com_127_pos	Xanthine	C5 H4 N4 O2	152.033	2.124	153.041	Full match	No results	Full match	Organoheterocyclic compounds	Imidazopyrimidines	Purines and purine derivatives	Xanthines	7.26177e+08	8.35952e+08	8.82022e+08	6.88042e+08	5.46173e+08	9.27018e+08	2.41691e+09	2.15599e+09	2.17376e+09	1.86563e+09	1.90235e+09	1.59468e+09	1.27285e+09	1.05996e+09	1.48478e+09	1.09225e+09	1.04619e+09	1.11804e+09	1.45689e+09	1.40796e+09	1.38766e+09
Com_167_pos	1-Caffeoylquinic Acid	C16 H18 O9	354.094	5.576	355.102	No results	No results	Full match	Organic oxygen compounds	Organooxygen compounds	Alcohols and polyols	Quinic acids and derivatives	1.82032e+08	2.06673e+08	2.04357e+08	1.54042e+08	2.49976e+08	2.07501e+08	1.59601e+09	1.44738e+09	1.34766e+09	1.34336e+09	1.48789e+09	1.64602e+09	2.01232e+09	1.78569e+09	1.70717e+09	1.5662e+09	1.66891e+09	2.0835e+09	1.33211e+09	1.18376e+09	1.1521e+09
Com_234_pos	Boldione	C19 H24 O2	284.177	8.293	285.184	No results	No results	Full match	Lipids and lipid-like molecules	Steroids and steroid derivatives	Androstane steroids	Androgens and derivatives	8.03738e+08	9.08905e+08	1.2315e+09	7.60075e+08	1.25969e+09	1.21146e+09	4.28738e+08	5.73859e+08	4.34732e+08	5.10106e+08	5.11734e+08	6.98874e+08	3.72129e+08	2.8958e+08	2.71335e+08	3.43544e+08	3.10712e+08	4.11921e+08	6.89288e+08	6.21713e+08	6.06587e+08
Com_247_pos	Oxaceprol	C7 H11 N O4	173.068	1.392	191.102	No results	No results	Full match	Organic acids and derivatives	Carboxylic acids and derivatives	Amino acids, peptides, and analogues	Proline and derivatives	4.40944e+08	6.25688e+08	4.6982e+08	4.83519e+08	4.78261e+08	5.49296e+08	8.60143e+08	8.82815e+08	8.22091e+08	7.56462e+08	7.51725e+08	7.57798e+08	9.4881e+08	9.58816e+08	1.01761e+09	8.90906e+08	9.58943e+08	9.22688e+08	8.02282e+08	7.18652e+08	6.99459e+08
Com_252_pos	5汐-Dihydrotestosterone	C19 H30 O2	290.224	7.377	291.231	Full match	No results	Full match	Lipids and lipid-like molecules	Steroids and steroid derivatives	Androstane steroids	Androgens and derivatives	7.94996e+08	9.36491e+08	7.24656e+08	8.41258e+08	6.1486e+08	6.79754e+08	4.80958e+08	4.32708e+08	4.62742e+08	4.12119e+08	4.51151e+08	4.19368e+08	4.0204e+08	4.03359e+08	4.57081e+08	3.31366e+08	2.95161e+08	3.24949e+08	5.02541e+08	4.71076e+08	5.05119e+08
Com_294_pos	L-Saccharopine	C11 H20 N2 O6	276.132	1.291	277.139	Full match	No results	Full match	Organic acids and derivatives	Carboxylic acids and derivatives	Amino acids, peptides, and analogues	Glutamic acid and derivatives	6.29294e+08	6.14846e+08	5.72998e+08	6.11449e+08	5.08232e+08	6.12559e+08	6.01807e+08	6.766e+08	6.09167e+08	6.18977e+08	5.43666e+08	5.64936e+08	8.12079e+08	7.33933e+08	7.99564e+08	8.00975e+08	8.21981e+08	8.60848e+08	6.60465e+08	6.33207e+08	6.35914e+08
Com_298_pos	13(S)-HOTrE	C18 H30 O3	294.219	7.469	295.226	Full match	No results	Full match	Lipids and lipid-like molecules	Fatty Acyls	Lineolic acids and derivatives	Lineolic acids and derivatives	5.42482e+08	3.87136e+08	4.66354e+08	5.01586e+08	3.66391e+08	4.27654e+08	5.74794e+08	5.8902e+08	5.55765e+08	4.95538e+08	6.02074e+08	5.24136e+08	4.44283e+08	4.10149e+08	4.87249e+08	3.38692e+08	3.56981e+08	3.81988e+08	6.56769e+08	5.69542e+08	5.35277e+08
Com_320_pos	Phenylglyoxylic acid	C8 H6 O3	150.032	8.789	323.053	No results	No results	Full match	Benzenoids	Benzene and substituted derivatives	Benzoyl derivatives	Benzoyl derivatives	6.9154e+07	6.75691e+07	7.34413e+07	8.4322e+08	7.70633e+07	6.99615e+07	5.97148e+07	5.71069e+07	5.34494e+07	7.55549e+07	7.22283e+07	6.86815e+07	8.35537e+07	8.74672e+07	1.00318e+08	1.56738e+08	1.07279e+08	9.28243e+07	5.12992e+07	5.99639e+07	7.38278e+07
Com_375_pos	N6-Succinyl Adenosine	C14 H17 N5 O8	383.107	5.027	384.115	No results	No results	Full match	Nucleosides, nucleotides, and analogues	Purine nucleosides	Not available	Purine nucleosides	5.95933e+08	3.04794e+08	4.62111e+08	4.04419e+08	4.18766e+08	4.28949e+08	1.49256e+08	1.63157e+08	1.48001e+08	1.46577e+08	1.45929e+08	1.66443e+08	1.57123e+08	1.62122e+08	1.71032e+08	1.51613e+08	1.81765e+08	1.83072e+08	2.51991e+08	2.34641e+08	2.23743e+08
Com_392_pos	LPE 18:1	C23 H46 N O7 P	479.301	9.239	480.308	No results	Full match	Full match	Lipids and lipid-like molecules	Glycerophospholipids	Glycerophosphoethanolamines	1-acyl-sn-glycero-3-phosphoethanolamines	2.92983e+07	2.97325e+07	3.25491e+07	3.17695e+07	2.63189e+07	3.13064e+07	1.97733e+08	1.31169e+08	2.22795e+08	1.85687e+08	1.80062e+08	1.66618e+08	6.4377e+08	6.76609e+08	5.19699e+08	5.57552e+08	6.35335e+08	7.76456e+08	3.96568e+08	3.28552e+08	2.99986e+08
Com_397_pos	N-Acetylornithine	C7 H14 N2 O3	174.1	1.364	175.107	Full match	No results	Full match	Organic acids and derivatives	Carboxylic acids and derivatives	Amino acids, peptides, and analogues	N-acyl-alpha amino acids	4.15504e+08	3.34839e+08	3.01634e+08	3.36251e+08	2.58145e+08	3.17442e+08	4.41281e+08	3.7624e+08	4.42912e+08	4.51224e+08	4.08876e+08	3.54881e+08	5.27819e+08	5.6265e+08	5.30801e+08	5.81617e+08	6.62613e+08	5.11185e+08	4.70409e+08	4.13425e+08	4.20554e+08
Com_405_pos	Leucylproline	C11 H20 N2 O3	228.147	5.197	229.154	Full match	No results	Full match	Organic acids and derivatives	Carboxylic acids and derivatives	Amino acids, peptides, and analogues	Dipeptides	3.47064e+08	4.14032e+08	1.82873e+08	3.11171e+08	1.09499e+08	2.93386e+08	5.4254e+08	5.03447e+08	5.03521e+08	4.60319e+08	4.60504e+08	4.88039e+08	6.88658e+08	4.71707e+08	6.11386e+08	5.41553e+08	4.84195e+08	5.18051e+08	4.58024e+08	4.44196e+08	4.26005e+08
Com_427_pos	Bicyclo prostaglandin E2	C20 H30 O4	334.211	6.69	335.219	Invalid mass	No results	No results	Lipids and lipid-like molecules	Fatty Acyls	Eicosanoids	Prostaglandins and related compounds	3.11941e+08	5.12091e+08	3.68389e+08	4.86147e+08	3.31709e+08	3.82735e+08	4.00268e+08	4.28236e+08	4.24012e+08	3.9648e+08	4.02574e+08	3.59588e+08	3.13392e+08	3.16758e+08	3.69428e+08	3.15245e+08	2.81749e+08	3.00625e+08	3.78017e+08	3.52765e+08	3.87916e+08
Com_458_pos	Ala-Ile	C9 H18 N2 O3	202.132	5.148	203.139	No results	Full match	Full match	Organic acids and derivatives	Carboxylic acids and derivatives	Amino acids, peptides, and analogues	Dipeptides	3.11113e+08	3.20358e+08	2.49716e+08	2.46201e+08	1.4553e+08	2.42719e+08	4.90514e+08	4.5936e+08	4.53264e+08	3.84708e+08	3.98916e+08	4.40159e+08	5.28719e+08	3.79014e+08	5.16963e+08	3.62806e+08	3.51865e+08	3.92522e+08	4.04834e+08	3.82385e+08	3.6094e+08
Com_474_pos	11-dehydro Thromboxane B2	C20 H32 O6	368.217	5.697	369.224	Invalid mass	No results	No results	Lipids and lipid-like molecules	Fatty Acyls	Eicosanoids	Thromboxanes	1.30038e+08	4.54733e+08	3.0681e+08	3.07113e+08	2.33469e+08	4.27108e+08	3.03664e+08	3.94588e+08	3.09357e+08	3.7707e+08	3.0882e+08	3.07569e+08	1.24574e+08	1.0753e+08	1.41054e+08	1.45507e+08	1.42776e+08	1.08e+08	2.70939e+08	2.63282e+08	2.86716e+08
Com_519_pos	Phenylpyruvic acid	C9 H8 O3	164.047	6.939	329.101	No results	No results	Full match	Benzenoids	Benzene and substituted derivatives	Phenylpyruvic acid derivatives	Phenylpyruvic acid derivatives	3.74159e+08	4.06e+08	3.65059e+08	4.54369e+08	4.73195e+08	3.37502e+08	1.18206e+08	1.24215e+08	1.34117e+08	1.47839e+08	1.3623e+08	1.4544e+08	4.06906e+07	5.6567e+07	3.40835e+07	6.09518e+07	5.86534e+07	3.33109e+07	1.91117e+08	1.86598e+08	1.91798e+08
Com_531_pos	Isophorone	C9 H14 O	138.104	7.314	121.101	No results	No results	Full match	Organic oxygen compounds	Organooxygen compounds	Carbonyl compounds	Cyclohexenones	3.94996e+08	3.85149e+08	4.18536e+08	4.36857e+08	3.00126e+08	4.10686e+08	3.62803e+08	3.82003e+08	3.61245e+08	3.62071e+08	3.85079e+08	3.85134e+08	3.31157e+08	3.22848e+08	3.90399e+08	2.74643e+08	2.85962e+08	2.84038e+08	3.19876e+08	3.78178e+08	4.2305e+08
Com_534_pos	p-Mentha-1,3,8-triene	C10 H14	134.109	6.972	135.117	No results	No results	Full match	Lipids and lipid-like molecules	Prenol lipids	Monoterpenoids	Aromatic monoterpenoids	3.67428e+08	3.62629e+08	3.69147e+08	3.61329e+08	3.24262e+08	3.73023e+08	3.51724e+08	3.83166e+08	3.73632e+08	3.20506e+08	3.91488e+08	3.65773e+08	3.58726e+08	4.10599e+08	3.85821e+08	3.13452e+08	3.34629e+08	3.46041e+08	3.34384e+08	3.56595e+08	3.34377e+08
Com_556_pos	4-Aminobutyric acid	C4 H9 N O2	103.063	1.327	104.071	No results	No results	Full match	Organic acids and derivatives	Carboxylic acids and derivatives	Amino acids, peptides, and analogues	Gamma amino acids and derivatives	1.79574e+08	2.60069e+08	1.9355e+08	2.152e+08	2.568e+08	2.45318e+08	4.42963e+08	3.66186e+08	4.00763e+08	4.13013e+08	3.63701e+08	2.42736e+08	2.57609e+08	2.59824e+08	2.72009e+08	2.61708e+08	2.44157e+08	3.11468e+08	3.12973e+08	2.77535e+08	2.86803e+08
Com_589_pos	2,5-Furandicarboxylic acid	C6 H4 O5	156.006	2.067	139.002	No results	No results	Full match	Organoheterocyclic compounds	Furans	Furoic acid and derivatives	Furoic acids	1.80101e+08	1.32543e+08	1.26853e+08	1.62227e+08	1.17519e+08	1.17961e+08	2.80192e+08	2.70087e+08	2.86529e+08	2.6167e+08	2.81106e+08	2.70369e+08	3.79361e+08	4.39156e+08	4.56502e+08	3.7778e+08	4.74298e+08	4.30766e+08	2.88987e+08	2.81521e+08	2.82982e+08
Com_648_pos	Adrenosterone	C19 H24 O3	300.172	8.324	301.179	No results	No results	Full match	Lipids and lipid-like molecules	Steroids and steroid derivatives	Androstane steroids	Androgens and derivatives	3.22782e+08	2.92941e+08	3.18394e+08	2.8987e+08	3.77866e+08	2.9241e+08	1.67751e+08	1.39868e+08	1.53379e+08	2.28258e+08	1.64069e+08	1.60609e+08	1.83578e+08	1.63129e+08	1.79088e+08	1.95576e+08	1.8743e+08	1.81717e+08	2.47725e+08	2.15557e+08	1.97191e+08
Com_680_pos	L-Leucyl-L-Alanine	C9 H18 N2 O3	202.131	3.884	203.139	No results	No results	Full match	Organic acids and derivatives	Carboxylic acids and derivatives	Amino acids, peptides, and analogues	Peptides	1.48028e+08	1.76099e+08	1.23074e+08	1.29497e+08	7.38376e+07	1.25418e+08	3.20587e+08	2.73584e+08	2.79162e+08	2.25164e+08	2.52858e+08	2.63287e+08	3.48309e+08	2.18522e+08	3.73127e+08	2.51529e+08	2.2674e+08	2.3949e+08	2.55116e+08	2.18457e+08	2.28368e+08
Com_749_pos	Prostaglandin H1	C20 H34 O5	336.227	6.581	337.234	Invalid mass	No results	No results	Lipids and lipid-like molecules	Fatty Acyls	Eicosanoids	Prostaglandins and related compounds	1.0876e+08	1.47959e+08	2.15907e+08	2.59914e+08	1.61944e+08	2.94702e+08	9.97041e+07	2.87124e+08	2.16847e+08	1.15806e+08	9.63859e+07	2.34021e+08	1.08792e+08	2.08715e+08	2.46248e+08	2.17218e+08	1.28945e+08	1.13511e+08	2.17755e+08	1.91992e+08	1.30013e+08
Com_753_pos	Isorhapontigenin	C15 H14 O4	258.089	6.194	259.096	Full match	No results	No results	Phenylpropanoids and polyketides	Stilbenes	Not available	Stilbenes	2.65008e+08	1.95128e+08	1.93635e+08	2.04767e+08	2.62984e+08	1.91743e+08	2.62323e+08	2.2783e+08	2.75347e+08	2.55214e+08	3.21087e+08	2.77295e+08	2.43006e+08	2.2981e+08	2.01191e+08	2.22918e+08	2.47945e+08	2.39927e+08	2.23913e+08	2.40914e+08	2.28805e+08
Com_809_pos	Argininosuccinic acid	C10 H18 N4 O6	290.122	1.309	291.129	Full match	No results	Full match	Organic acids and derivatives	Carboxylic acids and derivatives	Amino acids, peptides, and analogues	Aspartic acid and derivatives	1.53241e+08	1.30617e+08	1.317e+08	1.40583e+08	9.90166e+07	1.34009e+08	2.2205e+08	2.2085e+08	2.16133e+08	2.0408e+08	1.90177e+08	1.9753e+08	2.95104e+08	2.57821e+08	2.66535e+08	2.64814e+08	2.87779e+08	3.1781e+08	2.08609e+08	1.93928e+08	1.95766e+08
Com_894_pos	Nicotinate ribonucleoside	C11 H13 N O6	255.074	1.445	256.081	No results	No results	Full match	Organic oxygen compounds	Organooxygen compounds	Carbohydrates and carbohydrate conjugates	Glycosylamines	1.38029e+08	1.66568e+08	1.2337e+08	1.4839e+08	1.20286e+08	1.34931e+08	1.84401e+08	1.98347e+08	1.85391e+08	1.71523e+08	1.78997e+08	1.74332e+08	1.83565e+08	1.79701e+08	2.04072e+08	1.78042e+08	2.00392e+08	1.83703e+08	1.8371e+08	1.66407e+08	1.61621e+08
Com_924_pos	D-Glucosamine	C6 H13 N O5	179.079	1.306	180.086	No results	No results	Full match	Organic oxygen compounds	Organooxygen compounds	Carbohydrates and carbohydrate conjugates	Hexoses	1.33089e+08	1.33808e+08	1.47098e+08	1.27741e+08	2.92077e+08	1.49043e+08	6.12001e+07	5.28468e+07	5.37214e+07	6.19216e+07	5.50146e+07	4.05677e+07	1.08469e+08	9.82022e+07	9.35949e+07	1.19188e+08	9.66551e+07	9.86788e+07	1.1393e+08	9.11548e+07	8.93648e+07
Com_945_pos	o-Cresol	C7 H8 O	108.057	6.969	109.065	No results	No results	Full match	Benzenoids	Phenols	Cresols	Ortho cresols	1.92129e+08	1.84778e+08	2.0481e+08	1.91453e+08	1.88998e+08	2.0556e+08	2.06269e+08	2.06333e+08	2.05968e+08	1.90906e+08	2.32304e+08	2.04568e+08	2.11562e+08	2.34565e+08	2.28965e+08	1.91732e+08	2.01872e+08	2.06672e+08	1.69885e+08	2.07108e+08	2.03526e+08
Com_993_pos	Gly-Phe	C11 H14 N2 O3	222.1	5.229	223.107	No results	No results	Full match	Organic acids and derivatives	Carboxylic acids and derivatives	Amino acids, peptides, and analogues	Peptides	1.29721e+08	1.55414e+08	1.10808e+08	1.15643e+08	7.09922e+07	1.10356e+08	2.04506e+08	1.88687e+08	1.87497e+08	1.57195e+08	1.67897e+08	1.58536e+08	2.08694e+08	1.53183e+08	2.01629e+08	1.51466e+08	1.53606e+08	1.7014e+08	1.5959e+08	1.60916e+08	1.53556e+08
Com_1123_pos	Thr-Leu	C10 H20 N2 O4	232.142	2.883	233.149	No results	No results	Full match	Organic acids and derivatives	Carboxylic acids and derivatives	Amino acids, peptides, and analogues	Dipeptides	8.22033e+07	8.25047e+07	6.83654e+07	6.55765e+07	3.7305e+07	6.69591e+07	1.74871e+08	1.57339e+08	1.59869e+08	1.32206e+08	1.36634e+08	1.52231e+08	2.12716e+08	1.45486e+08	2.02294e+08	1.43089e+08	1.43554e+08	1.56176e+08	1.39072e+08	1.16838e+08	1.23571e+08
Com_1192_pos	L-Glutamate	C5 H9 N O4	147.053	2.297	148.06	No results	No results	Full match	Organic acids and derivatives	Carboxylic acids and derivatives	Amino acids, peptides, and analogues	Glutamic acid and derivatives	7.42161e+07	7.76684e+07	6.38881e+07	6.95438e+07	4.80914e+07	6.4451e+07	8.33404e+07	9.06234e+07	9.99265e+07	8.29931e+07	9.28265e+07	6.29135e+07	1.05884e+08	1.16465e+08	1.12741e+08	1.06893e+08	1.28192e+08	9.67302e+07	1.29861e+08	8.98159e+07	8.76496e+07
Com_1222_pos	Valylproline	C10 H18 N2 O3	214.132	4.864	215.139	Full match	No results	No results	Organic acids and derivatives	Carboxylic acids and derivatives	Amino acids, peptides, and analogues	Dipeptides	1.00475e+08	8.9487e+07	7.26347e+07	8.22729e+07	6.25666e+07	6.5107e+07	1.19711e+08	1.17034e+08	1.10095e+08	1.28573e+08	1.22249e+08	1.3978e+08	1.96142e+08	1.1613e+08	1.97006e+08	1.17414e+08	1.33371e+08	1.38348e+08	7.37482e+07	1.14345e+08	9.97392e+07
Com_1229_pos	4-Butylresorcinol	C10 H14 O2	166.099	6.97	167.106	No results	No results	Full match	Benzenoids	Phenols	Benzenediols	Resorcinols	1.42866e+08	1.33851e+08	1.38347e+08	1.3749e+08	1.10584e+08	1.34767e+08	1.27721e+08	1.44026e+08	1.31422e+08	1.09732e+08	1.45132e+08	1.31561e+08	1.28851e+08	1.49706e+08	1.38142e+08	1.07742e+08	1.17323e+08	1.2129e+08	1.25839e+08	1.27816e+08	1.22471e+08
Com_1324_pos	L-serine	C3 H7 N O3	105.043	1.586	106.05	No results	No results	Full match	Organic acids and derivatives	Carboxylic acids and derivatives	Amino acids, peptides, and analogues	Serine and derivatives	8.13324e+07	8.10335e+07	6.72479e+07	7.82528e+07	5.255e+07	6.65741e+07	1.11911e+08	1.03946e+08	1.17695e+08	9.81975e+07	1.00411e+08	8.89986e+07	1.48636e+08	1.52536e+08	1.61318e+08	1.45176e+08	1.67989e+08	1.45085e+08	1.13679e+08	1.10887e+08	1.10584e+08
Com_1422_pos	5-Methyluridine	C10 H14 N2 O6	258.085	1.435	276.119	No results	No results	Full match	Nucleosides, nucleotides, and analogues	Pyrimidine nucleosides	Not available	Pyrimidine nucleosides	6.25377e+07	6.9775e+07	5.08823e+07	5.88222e+07	4.06348e+07	5.56491e+07	1.4047e+08	1.1142e+08	1.24921e+08	1.12507e+08	1.10867e+08	8.07219e+07	1.1569e+08	1.09589e+08	1.39104e+08	9.34585e+07	1.06796e+08	1.05793e+08	1.01859e+08	9.02906e+07	8.99361e+07
Com_1467_pos	(5-L-Glutamyl)-L-Amino Acid	C8 H14 N2 O5	218.09	1.437	219.097	No results	No results	Full match	Organic acids and derivatives	Carboxylic acids and derivatives	Amino acids, peptides, and analogues	N-acyl-alpha amino acids	6.34167e+07	6.44402e+07	4.8226e+07	5.48122e+07	3.1595e+07	5.23264e+07	1.28421e+08	1.11494e+08	1.18009e+08	1.04156e+08	9.79866e+07	9.38851e+07	1.31259e+08	1.03986e+08	1.40473e+08	1.02494e+08	1.02344e+08	1.00995e+08	9.97175e+07	8.93907e+07	8.84584e+07
Com_1718_pos	cis-Aconitic acid	C6 H6 O6	174.016	2.095	175.024	No results	No results	Full match	Organic acids and derivatives	Carboxylic acids and derivatives	Tricarboxylic acids and derivatives	Tricarboxylic acids and derivatives	4.87638e+07	3.79418e+07	3.65871e+07	4.32705e+07	3.086e+07	4.13815e+07	7.49702e+07	7.07081e+07	7.6484e+07	6.82445e+07	7.35023e+07	6.96628e+07	9.55614e+07	1.12286e+08	1.13373e+08	9.52987e+07	1.22684e+08	1.10261e+08	8.2817e+07	7.30251e+07	7.2599e+07
Com_1768_pos	D-(-)-Quinic acid	C7 H12 O6	192.063	1.518	193.07	Full match	No results	Full match	Organic oxygen compounds	Organooxygen compounds	Alcohols and polyols	Quinic acids and derivatives	9.414e+07	5.04587e+07	6.11633e+07	6.54835e+07	1.28333e+08	6.60701e+07	1.33818e+07	1.17506e+07	8.17706e+06	1.59349e+07	3.80805e+06	1.12278e+07	2.75761e+07	2.39925e+07	2.3865e+07	2.13606e+07	2.2202e+07	2.75946e+07	1.90417e+07	3.39814e+07	4.07224e+07
Com_1797_pos	Ala-Gln	C8 H15 N3 O4	217.106	1.41	218.113	No results	No results	Full match	Organic acids and derivatives	Carboxylic acids and derivatives	Amino acids, peptides, and analogues	Peptides	3.03317e+07	4.82312e+07	2.85691e+07	2.89329e+07	2.1497e+07	3.57989e+07	8.26239e+07	6.54726e+07	1.02912e+08	6.43613e+07	6.35467e+07	8.53345e+07	8.22809e+07	6.70582e+07	1.22269e+08	5.91503e+07	5.9141e+07	6.55433e+07	6.14914e+07	5.43975e+07	5.48413e+07
Com_1834_pos	Asp-Glu	C9 H14 N2 O7	262.08	1.43	263.087	No results	Full match	Full match	Organic acids and derivatives	Carboxylic acids and derivatives	Amino acids, peptides, and analogues	Dipeptides	5.27189e+07	6.39225e+07	4.26791e+07	4.65965e+07	3.01814e+07	3.9855e+07	9.69559e+07	8.37587e+07	8.98105e+07	8.35169e+07	6.86762e+07	6.56585e+07	7.71958e+07	7.59964e+07	7.45502e+07	6.23368e+07	8.51737e+07	7.45849e+07	7.66602e+07	5.40454e+07	5.8356e+07
Com_1849_pos	Glu-Thr	C9 H16 N2 O6	248.101	1.439	249.108	No results	Full match	No results	Organic acids and derivatives	Carboxylic acids and derivatives	Amino acids, peptides, and analogues	Dipeptides	4.29407e+07	5.14888e+07	3.49185e+07	3.60399e+07	2.52746e+07	3.92068e+07	9.55374e+07	8.41752e+07	9.17378e+07	8.21631e+07	7.40391e+07	8.17754e+07	9.98709e+07	8.47531e+07	1.06345e+08	7.6317e+07	8.43098e+07	8.62842e+07	7.59894e+07	6.60851e+07	6.48496e+07
Com_1857_pos	O-Desmethylnaproxen	C13 H12 O3	216.078	6.67	217.086	No results	No results	Full match	Benzenoids	Naphthalenes	Naphthols and derivatives	Naphthols and derivatives	7.83465e+07	7.35552e+07	6.62844e+07	6.92759e+07	7.28906e+07	7.63871e+07	3.57062e+07	6.01459e+07	6.31573e+07	7.64691e+07	6.30084e+07	6.73777e+07	5.90001e+07	5.79649e+07	5.74058e+07	5.46248e+07	6.44638e+07	5.90246e+07	7.57061e+07	3.91452e+07	6.56226e+07
Com_1863_pos	1-(4-Methoxyphenyl)-2-propanone	C10 H12 O2	164.084	6.007	165.091	No results	No results	Full match					1.29607e+07	8.95794e+07	2.73437e+07	2.95742e+07	1.17761e+07	2.655e+07	8.77225e+06	1.72279e+07	5.7125e+07	2.953e+07	2.15083e+07	3.86574e+07	2.15694e+07	2.1793e+07	2.82788e+07	2.21289e+07	2.2305e+07	2.40206e+07	2.60028e+07	2.11291e+07	2.68458e+07
Com_1922_pos	D-Ala-D-Ala	C6 H12 N2 O3	160.085	1.427	161.092	No results	No results	Full match	Organic acids and derivatives	Carboxylic acids and derivatives	Amino acids, peptides, and analogues	Dipeptides	4.10598e+07	4.53946e+07	3.47572e+07	3.5768e+07	1.92113e+07	3.6183e+07	9.38268e+07	7.94787e+07	8.4152e+07	6.96902e+07	6.95595e+07	7.87757e+07	1.05847e+08	7.73612e+07	1.08675e+08	8.28462e+07	7.39372e+07	8.33188e+07	7.18461e+07	6.27746e+07	6.17798e+07
Com_1928_pos	Ne-(1-Carboxymethyl)-L-lysine	C8 H16 N2 O4	204.111	2.705	205.118	No results	No results	Full match					4.13677e+07	4.90095e+07	3.56408e+07	3.72994e+07	1.72886e+07	3.73616e+07	9.3851e+07	8.39795e+07	8.06526e+07	6.35691e+07	7.39032e+07	7.45478e+07	9.9415e+07	6.92342e+07	9.50907e+07	6.89626e+07	6.49747e+07	7.62719e+07	7.15753e+07	6.22834e+07	5.8498e+07
Com_1970_pos	N-Carbamyl-L-glutamicacid	C6 H10 N2 O5	190.059	1.318	191.066	No results	No results	Full match	Benzenoids	Benzene and substituted derivatives	Diphenylmethanes	Diphenylmethanes	4.18392e+07	4.07905e+07	3.33304e+07	3.53372e+07	1.92524e+07	2.65977e+07	8.4043e+07	7.47643e+07	7.87741e+07	7.94785e+07	7.13276e+07	6.2193e+07	8.91393e+07	7.98118e+07	8.48213e+07	8.54403e+07	8.57529e+07	8.26448e+07	7.00433e+07	6.02438e+07	6.41912e+07
Com_2015_pos	2,6-Dihydroxypurine	C5 H4 N4 O2	152.033	3.374	153.041	No results	No results	Full match	Organoheterocyclic compounds	Imidazopyrimidines	Purines and purine derivatives	Hypoxanthines	8.02118e+07	4.35559e+07	5.9555e+07	5.50275e+07	2.87923e+07	4.02622e+07	4.29078e+07	4.50632e+07	4.35136e+07	3.91467e+07	4.5368e+07	3.94298e+07	3.79045e+07	3.33494e+07	4.34194e+07	2.58098e+07	3.30456e+07	3.31841e+07	3.91906e+07	4.67834e+07	4.36046e+07
Com_2061_pos	2-Hydroxybutyric acid	C4 H8 O3	104.047	1.372	247.057	No results	No results	Full match	Organic acids and derivatives	Hydroxy acids and derivatives	Beta hydroxy acids and derivatives	Beta hydroxy acids and derivatives	5.89507e+07	5.60806e+07	5.56333e+07	6.05104e+07	4.9958e+07	5.07717e+07	6.61746e+07	6.78586e+07	6.34508e+07	7.49815e+07	6.30051e+07	6.44092e+07	5.86355e+07	5.7041e+07	6.4625e+07	6.94189e+07	6.51602e+07	5.61816e+07	6.60704e+07	5.97266e+07	5.83588e+07
Com_2108_pos	L-arginine	C6 H14 N4 O2	174.112	1.982	175.119	No results	No results	Full match	Organic acids and derivatives	Carboxylic acids and derivatives	Amino acids, peptides, and analogues	L-alpha-amino acids	4.85524e+07	7.61115e+07	3.79998e+07	6.01767e+07	2.75247e+07	6.01174e+07	7.56207e+07	2.3362e+07	6.74753e+07	5.80475e+07	8.63734e+07	8.54351e+07	2.68502e+07	5.16386e+07	7.07247e+07	7.88574e+07	4.48533e+07	2.58418e+07	5.47742e+07	5.21744e+07	5.18455e+07
Com_2109_pos	L-Alanyl-L-Lysine	C9 H19 N3 O3	217.142	1.173	218.15	No results	No results	Full match	Organic acids and derivatives	Carboxylic acids and derivatives	Amino acids, peptides, and analogues	Dipeptides	4.43454e+07	5.37211e+07	3.64024e+07	3.83456e+07	2.37297e+07	4.106e+07	8.60395e+07	7.42158e+07	8.27038e+07	7.68739e+07	7.37424e+07	6.90596e+07	9.15948e+07	3.58241e+07	9.28147e+07	6.75533e+07	6.97058e+07	7.31703e+07	6.41698e+07	3.33499e+07	6.23986e+07
Com_2215_pos	Asp-Phe methyl ester	C14 H18 N2 O5	294.122	5.245	295.129	No results	No results	Full match					4.55595e+07	5.72159e+07	3.47877e+07	4.52585e+07	2.66639e+07	3.13536e+07	8.1883e+07	7.1561e+07	6.33507e+07	5.47642e+07	5.46992e+07	4.58775e+07	6.02054e+07	4.91947e+07	8.07709e+07	6.2237e+07	4.93438e+07	4.73804e+07	5.5299e+07	5.90838e+07	4.88708e+07
Com_2251_pos	N-Formylkynurenine	C11 H12 N2 O4	236.079	4.073	237.087	No results	No results	Full match	Organic oxygen compounds	Organooxygen compounds	Carbonyl compounds	Alkyl-phenylketones	6.95639e+07	6.8055e+07	5.52107e+07	5.78381e+07	5.39261e+07	5.13354e+07	2.02e+07	3.8196e+07	2.0934e+07	3.05258e+07	2.38265e+07	4.554e+07	2.50537e+07	2.48369e+07	2.00534e+07	1.75134e+07	2.3521e+07	2.40261e+07	3.99129e+07	4.04133e+07	4.37215e+07
Com_2307_pos	Boc-beta-cyano-L-alanine	C9 H14 N2 O4	214.095	2.833	232.129	No results	No results	Full match	Organic acids and derivatives	Carboxylic acids and derivatives	Amino acids, peptides, and analogues	Alpha amino acids and derivatives	3.41532e+07	3.89021e+07	2.95635e+07	2.75322e+07	1.61815e+07	2.92301e+07	7.60759e+07	6.75688e+07	7.05422e+07	5.49792e+07	6.07193e+07	6.16894e+07	7.75012e+07	5.51382e+07	7.30735e+07	5.41045e+07	5.38757e+07	5.92431e+07	5.75669e+07	4.7217e+07	4.98589e+07
Com_2356_pos	2-Phenylpropionic acid	C9 H10 O2	150.068	6.618	301.143	No results	No results	Full match	Phenylpropanoids and polyketides	Phenylpropanoic acids	Not available	Phenylpropanoic acids	4.17583e+07	3.98627e+07	3.98368e+07	3.74894e+07	5.33962e+07	6.16906e+07	3.35691e+07	3.91966e+07	4.58456e+07	4.55651e+07	4.20648e+07	4.39409e+07	1.55917e+07	2.09355e+07	4.64523e+07	3.21227e+07	4.91379e+07	1.65934e+07	5.57657e+07	4.43238e+07	4.8791e+07
Com_2378_pos	4-Hydroxyisoleucine	C6 H13 N O3	147.089	2.331	148.097	No results	No results	Full match	Organic acids and derivatives	Carboxylic acids and derivatives	Amino acids, peptides, and analogues	Isoleucine and derivatives	2.83604e+07	1.37332e+07	2.47054e+07	2.56866e+07	2.21372e+07	2.28763e+07	5.11743e+07	6.94038e+07	4.66597e+07	3.91168e+07	4.4224e+07	5.44722e+07	2.95564e+07	4.59222e+07	3.74469e+07	3.5537e+07	3.93791e+07	3.69837e+07	4.23182e+07	3.95045e+07	3.76518e+07
Com_2427_pos	N-acetyl-L-ornithine	C7 H14 N2 O3	174.1	2.105	175.108	No results	No results	Full match	Organic acids and derivatives	Carboxylic acids and derivatives	Amino acids, peptides, and analogues	N-acyl-L-alpha-amino acids	2.63555e+07	2.42759e+07	1.79371e+07	1.8101e+07	1.04551e+07	1.92006e+07	6.64712e+07	5.13961e+07	5.95604e+07	4.93663e+07	4.95554e+07	5.1778e+07	7.90034e+07	5.3709e+07	8.31425e+07	5.72324e+07	5.18732e+07	5.92972e+07	4.91844e+07	4.31209e+07	4.24622e+07
Com_2455_pos	L-Ornithine	C5 H12 N2 O2	132.09	1.487	115.087	No results	No results	Full match	Organic acids and derivatives	Carboxylic acids and derivatives	Amino acids, peptides, and analogues	L-alpha-amino acids	3.05613e+07	2.65317e+07	7.29988e+07	2.60228e+07	2.98501e+07	8.28708e+07	3.66226e+07	3.55745e+07	4.02346e+07	3.87619e+07	3.59879e+07	3.74252e+07	4.31803e+07	4.14214e+07	4.5714e+07	4.38559e+07	4.54134e+07	4.36566e+07	3.45873e+07	3.7119e+07	3.85169e+07
Com_2620_pos	Gly-Tyr	C11 H14 N2 O4	238.095	4.029	239.102	No results	Full match	Full match	Organic acids and derivatives	Carboxylic acids and derivatives	Amino acids, peptides, and analogues	Peptides	4.53377e+07	4.74758e+07	3.9395e+07	3.9216e+07	2.64221e+07	3.91432e+07	5.41178e+07	5.75693e+07	5.60565e+07	4.43382e+07	4.66939e+07	4.87538e+07	5.54131e+07	4.47807e+07	5.48806e+07	4.44152e+07	4.35823e+07	4.23014e+07	4.77643e+07	4.32014e+07	4.52319e+07
Com_2655_pos	Gly-Tyr-Ala	C14 H19 N3 O5	309.132	4.683	310.14	No results	No results	Full match	Organic acids and derivatives	Carboxylic acids and derivatives	Amino acids, peptides, and analogues	Oligopeptides	3.50258e+07	3.9632e+07	3.07662e+07	3.59891e+07	2.06518e+07	5.29763e+06	4.7065e+07	4.15754e+07	3.64083e+07	3.34662e+07	3.56677e+07	3.55562e+07	3.61933e+07	3.89157e+07	3.91369e+07	2.46142e+07	3.8075e+07	3.24018e+07	4.68206e+07	3.46747e+07	3.10275e+07
Com_2772_pos	L-Cysteine-glutathione gisulfide	C13 H22 N4 O8 S2	426.088	1.407	427.095	No results	No results	Full match					4.9637e+07	5.18288e+07	4.52966e+07	5.0071e+07	3.39564e+07	4.80799e+07	1.24954e+07	1.94416e+07	1.36983e+07	1.6505e+07	1.4321e+07	1.90654e+07	7.82465e+06	7.38397e+06	7.50469e+06	6.77948e+06	8.29797e+06	1.12039e+07	3.47763e+07	2.77357e+07	2.68933e+07
Com_2812_pos	Ala-trp	C14 H17 N3 O3	275.127	5.282	276.134	No results	No results	Full match	Organic acids and derivatives	Carboxylic acids and derivatives	Amino acids, peptides, and analogues	Dipeptides	3.68814e+07	4.26018e+07	3.28704e+07	3.4031e+07	2.00765e+07	3.05802e+07	5.68338e+07	4.86693e+07	4.95113e+07	4.17106e+07	4.83589e+07	4.01722e+07	5.15364e+07	3.92061e+07	5.36472e+07	4.07797e+07	4.11313e+07	3.9658e+07	4.29885e+07	4.12882e+07	3.73541e+07
Com_2921_pos	Alanyltyrosine	C12 H16 N2 O4	252.111	4.01	253.118	Full match	No results	No results	Organic acids and derivatives	Carboxylic acids and derivatives	Amino acids, peptides, and analogues	Peptides	3.69091e+07	3.4876e+07	2.76462e+07	2.8265e+07	1.86205e+07	2.75342e+07	5.13696e+07	4.37331e+07	4.88111e+07	3.92508e+07	4.01603e+07	3.91689e+07	5.01196e+07	3.35448e+07	5.37141e+07	3.83983e+07	3.2569e+07	3.58945e+07	4.08811e+07	3.52873e+07	3.70219e+07
Com_2945_pos	Estrone	C18 H22 O2	270.162	5.669	271.169	Full match	No results	Full match	Lipids and lipid-like molecules	Steroids and steroid derivatives	Estrane steroids	Estrogens and derivatives	9.25985e+06	4.37048e+07	2.46558e+07	2.45782e+07	1.10829e+07	3.26467e+07	4.04609e+07	5.1245e+07	4.07037e+07	3.82593e+07	4.06163e+07	3.81032e+07	2.0066e+07	1.6056e+07	2.08253e+07	1.54173e+07	1.63039e+07	1.12947e+07	2.7642e+07	3.01894e+07	2.98221e+07
Com_2969_pos	Tyrosylalanine	C12 H16 N2 O4	252.111	3.203	253.118	Full match	No results	No results	Organic acids and derivatives	Carboxylic acids and derivatives	Amino acids, peptides, and analogues	Dipeptides	2.21517e+07	2.79181e+07	1.92677e+07	2.46616e+07	1.28115e+07	2.02389e+07	5.27037e+07	4.67158e+07	4.74154e+07	3.68511e+07	3.85459e+07	4.3457e+07	5.69456e+07	3.79493e+07	5.72902e+07	3.93879e+07	3.51185e+07	4.1005e+07	4.0252e+07	3.4715e+07	3.48858e+07
Com_3077_pos	L-lysine	C6 H14 N2 O2	146.106	5.224	147.113	No results	No results	Full match	Organic acids and derivatives	Carboxylic acids and derivatives	Amino acids, peptides, and analogues	L-alpha-amino acids	6.8319e+06	6.1739e+06	4.99411e+06	5.14169e+06	2.35287e+06	4.68883e+06	3.61845e+07	4.85504e+07	3.73526e+07	2.03028e+07	2.87304e+07	3.40585e+07	3.50698e+07	3.11929e+07	4.24814e+07	2.43491e+07	2.8978e+07	3.30109e+07	2.32906e+07	2.39716e+07	2.55108e+07
Com_3136_pos	Prostaglandin K2	C20 H30 O5	332.198	8.092	333.205	Invalid mass	No results	No results	Lipids and lipid-like molecules	Fatty Acyls	Eicosanoids	Prostaglandins and related compounds	2.04087e+07	1.88645e+07	4.74794e+07	2.33409e+07	2.0697e+07	4.79342e+07	5.05983e+07	3.12644e+07	4.45936e+07	3.88792e+07	2.3747e+07	1.8165e+07	2.72493e+07	2.22137e+07	3.55239e+07	2.71529e+07	4.09005e+07	3.82531e+07	2.6484e+07	4.58961e+07	4.00402e+07
Com_3336_pos	5-Hydroxytryptophan	C11 H12 N2 O3	220.085	5.004	221.092	Full match	No results	Full match	Organoheterocyclic compounds	Indoles and derivatives	Tryptamines and derivatives	Serotonins	4.00137e+07	3.71777e+07	3.29133e+07	3.61988e+07	2.43754e+07	3.24217e+07	1.87805e+07	2.16868e+07	1.86592e+07	1.70994e+07	1.56167e+07	1.64434e+07	9.1045e+06	7.00188e+06	1.05476e+07	6.36471e+06	7.2003e+06	7.1804e+06	2.33472e+07	2.21628e+07	2.29733e+07
Com_3370_pos	Estriol	C18 H24 O3	288.172	7.048	271.169	Full match	No results	Full match	Lipids and lipid-like molecules	Steroids and steroid derivatives	Estrane steroids	Estrogens and derivatives	3.93733e+07	3.72824e+07	4.18597e+07	3.60109e+07	5.11924e+07	4.26096e+07	2.07698e+07	1.86987e+07	1.83463e+07	3.36611e+07	1.75153e+07	2.36949e+07	1.29505e+07	1.34722e+07	1.09925e+07	1.29659e+07	1.40502e+07	2.12606e+07	3.34587e+07	2.77545e+07	3.95712e+07
Com_3641_pos	Homovanillic acid	C9 H10 O4	182.058	5.704	165.054	No results	No results	Full match	Benzenoids	Phenols	Methoxyphenols	Methoxyphenols	1.11805e+07	1.09978e+07	7.79709e+06	6.47928e+06	9.17964e+06	9.02968e+06	3.30502e+07	3.23858e+07	3.08941e+07	4.14255e+07	3.48935e+07	3.31531e+07	4.69057e+07	4.24248e+07	3.69557e+07	4.01597e+07	4.27188e+07	4.27663e+07	2.98196e+07	3.11368e+07	3.19871e+07
Com_3667_pos	Dehydroepiandrosterone	C19 H28 O2	288.208	6.259	289.216	No results	No results	Full match	Lipids and lipid-like molecules	Steroids and steroid derivatives	Androstane steroids	Androgens and derivatives	1.48685e+07	3.45843e+07	1.22871e+07	4.05572e+07	2.85313e+07	3.83135e+07	6.38421e+06	2.9336e+07	1.29371e+07	1.57421e+07	1.46644e+07	5.94625e+06	1.03467e+07	1.35353e+07	1.07472e+07	8.76251e+06	7.17613e+06	8.89372e+06	1.70574e+07	1.84683e+07	2.11028e+07
Com_3760_pos	Adenylocuccinic Acid	C14 H18 N5 O11 P	463.074	4.717	464.082	No results	No results	Full match	Nucleosides, nucleotides, and analogues	Purine nucleotides	Purine ribonucleotides	Purine ribonucleoside monophosphates	2.73944e+07	1.35082e+07	3.02148e+07	3.65048e+07	4.76529e+07	3.65035e+07	5.90063e+06	4.37068e+06	5.82436e+06	1.05133e+06	4.9679e+06	4.08738e+06	5.8905e+06	1.01664e+07	8.14629e+06	6.95974e+06	1.01684e+07	2.20819e+07	1.54193e+07	1.49435e+07	1.27795e+07
Com_4113_pos	Gamma-Glu-Leu	C11 H20 N2 O5	260.137	4.562	261.144	No results	No results	Full match	Organic acids and derivatives	Carboxylic acids and derivatives	Amino acids, peptides, and analogues	Dipeptides	1.52497e+07	1.65628e+07	1.13314e+07	1.58429e+07	5.95429e+06	8.09987e+06	2.60239e+07	2.63024e+07	1.68814e+07	1.96888e+07	1.87356e+07	2.03099e+07	3.00465e+07	2.04414e+07	3.09907e+07	1.13557e+07	1.71329e+07	1.80927e+07	2.45942e+07	2.35033e+07	1.69862e+07
Com_4383_pos	o-Veratraldehyde	C9 H10 O3	166.063	5.698	333.133	No results	No results	Full match	Benzenoids	Benzene and substituted derivatives	Methoxybenzenes	Dimethoxybenzenes	1.32559e+07	8.82558e+06	1.06427e+07	1.23842e+07	1.27884e+07	1.30713e+07	2.55338e+07	2.45501e+07	2.66281e+07	2.16653e+07	2.32659e+07	1.86111e+07	1.71982e+07	2.09354e+07	1.76848e+07	1.89597e+07	2.13013e+07	1.76324e+07	2.22848e+07	2.07594e+07	2.39712e+07
Com_4388_pos	D-Pantethine	C22 H42 N4 O8 S2	554.245	5.478	577.234	Full match	No results	Full match	Organic acids and derivatives	Carboxylic acids and derivatives	Amino acids, peptides, and analogues	Beta amino acids and derivatives	1.70329e+07	1.34019e+07	1.28517e+07	1.4943e+07	7.21145e+06	9.62255e+06	2.26453e+07	2.16745e+07	2.3804e+07	3.2505e+07	2.4127e+07	2.25232e+07	2.41091e+07	2.08895e+07	2.14468e+07	2.72128e+07	2.28604e+07	2.28208e+07	2.22429e+07	2.10075e+07	2.01178e+07
Com_4407_pos	Sebacic acid	C10 H18 O4	202.12	5.795	203.127	No results	No results	Full match	Lipids and lipid-like molecules	Fatty Acyls	Fatty acids and conjugates	Medium-chain fatty acids	3.5945e+06	3.47067e+06	3.15778e+07	3.51843e+06	3.84089e+06	3.23183e+06	4.64792e+06	5.73423e+06	4.83564e+06	4.25601e+06	4.1237e+06	4.84497e+06	2.32412e+06	2.94968e+06	2.29182e+06	2.71812e+06	2.45417e+06	3.1597e+06	3.12674e+06	4.15449e+06	3.38679e+06
Com_4439_pos	2,3,4-Trihydroxybenzoic acid	C7 H6 O5	170.022	2.071	171.029	No results	No results	Full match	Phenylpropanoids and polyketides	Cinnamic acids and derivatives	Hydroxycinnamic acids and derivatives	Hydroxycinnamic acids	1.22926e+07	9.56638e+06	9.48075e+06	1.12369e+07	7.82946e+06	1.01086e+07	1.96737e+07	1.87322e+07	2.13513e+07	1.77932e+07	1.86399e+07	1.87464e+07	2.64795e+07	3.03646e+07	3.41414e+07	2.69395e+07	3.32476e+07	2.89596e+07	2.07012e+07	1.98745e+07	2.09659e+07
Com_4452_pos	D-2-Aminoadipic acid	C6 H11 N O4	161.069	2.054	162.076	No results	No results	Full match	Organic acids and derivatives	Carboxylic acids and derivatives	Amino acids, peptides, and analogues	Alpha amino acids and derivatives	2.56535e+07	1.82259e+07	1.96863e+07	2.08417e+07	2.42393e+07	2.05556e+07	2.02459e+07	2.69812e+07	1.81957e+07	1.90398e+07	2.0384e+07	2.45394e+07	1.58719e+07	2.25151e+07	1.76509e+07	1.72495e+07	1.92141e+07	1.66273e+07	2.1507e+07	2.03106e+07	2.03376e+07
Com_4691_pos	5-Hydroxyindole-3-acetic acid	C10 H9 N O3	191.058	2.097	209.092	No results	No results	Full match	Organoheterocyclic compounds	Indoles and derivatives	Indolyl carboxylic acids and derivatives	Indole-3-acetic acid derivatives	1.1836e+07	1.86757e+07	1.42258e+07	1.27855e+07	1.36459e+07	1.37925e+07	1.76477e+07	2.52138e+07	8.27562e+06	1.80885e+07	1.96426e+07	2.84633e+07	1.86649e+07	1.8383e+07	1.85123e+07	1.53928e+07	1.7157e+07	1.8467e+07	2.01556e+07	1.75662e+07	1.71714e+07
Com_4760_pos	3,8,9-trihydroxy-10-propyl-3,4,5,8,9,10-hexahydro-2H-oxecin-2-one	C12 H20 O5	266.113	5.499	267.12	Invalid mass	No results	No results					1.27323e+07	1.29209e+07	1.47148e+07	1.16008e+07	1.06064e+07	1.73252e+07	1.85334e+07	2.40954e+07	1.8106e+07	2.03225e+07	2.43118e+07	2.41171e+07	1.90785e+07	1.07355e+07	2.00134e+07	2.60452e+07	1.93346e+07	2.18514e+07	1.97482e+07	1.93978e+07	1.67089e+07
Com_4832_pos	Levodopa	C9 H11 N O4	197.07	5.462	417.129	No results	No results	Full match	None	None	None	None	1.56442e+06	1.33101e+06	876831	1.31165e+06	979818	865900	1.56138e+07	2.44734e+07	1.52737e+07	8.93897e+06	1.34956e+07	1.59505e+07	1.23394e+07	1.36215e+07	1.70414e+07	4.57353e+06	1.22092e+07	1.19363e+07	1.04667e+07	6.78914e+06	7.04077e+06
Com_5039_pos	Tyr-Tyr	C18 H20 N2 O5	344.137	5.049	345.145	No results	Full match	No results	Organic acids and derivatives	Carboxylic acids and derivatives	Amino acids, peptides, and analogues	Peptides	1.90523e+07	2.14487e+07	1.47821e+07	1.76468e+07	1.0405e+07	1.37971e+07	1.76064e+07	1.63579e+07	1.7855e+07	1.43388e+07	1.44935e+07	1.31164e+07	1.38555e+07	1.05243e+07	1.47048e+07	1.15008e+07	1.02051e+07	1.07426e+07	1.60519e+07	1.37866e+07	1.42694e+07
Com_5294_pos	Methyldopa	C10 H13 N O4	211.085	5.115	212.092	No results	No results	Full match	Phenylpropanoids and polyketides	Phenylpropanoic acids	Not available	Phenylpropanoic acids	1.28863e+07	1.9827e+07	1.52277e+07	1.34946e+07	3.80483e+06	1.2667e+07	2.24986e+07	1.85236e+07	2.15858e+07	2.34382e+07	1.81891e+07	1.84416e+07	2.39695e+07	1.89391e+07	2.2783e+07	5.26256e+06	1.50492e+07	1.83916e+07	1.56344e+07	2.19344e+07	2.10623e+07
Com_5649_pos	D-Gluconic acid	C6 H12 O7	196.058	1.329	197.065	No results	No results	Full match	Organic oxygen compounds	Organooxygen compounds	Carbohydrates and carbohydrate conjugates	Gluconolactones	1.27989e+07	9.34764e+06	1.00516e+07	8.56633e+06	1.22661e+07	8.95756e+06	8.73984e+06	5.52407e+06	8.64981e+06	1.13693e+07	5.99355e+06	6.9355e+06	2.01888e+07	1.62449e+07	1.67442e+07	2.15264e+07	1.64932e+07	1.74402e+07	1.50698e+07	1.22109e+07	1.13044e+07
Com_5802_pos	S-(5-Adenosy)-L-Homocysteine	C14 H20 N6 O5 S	384.123	8.329	385.13	No results	No results	Full match	Nucleosides, nucleotides, and analogues	5'-deoxyribonucleosides	5'-deoxy-5'-thionucleosides	5'-deoxy-5'-thionucleosides	1.70352e+07	1.6319e+07	1.70456e+07	1.57681e+07	1.79442e+07	1.34505e+07	8.13789e+06	6.21641e+06	6.38447e+06	1.07481e+07	6.43756e+06	6.08562e+06	7.25891e+06	5.96458e+06	6.26651e+06	7.44444e+06	7.14413e+06	5.77877e+06	1.25598e+07	9.18887e+06	7.66789e+06
Com_5827_pos	Triacanthine	C10 H13 N5	203.117	5.672	204.124	No results	No results	Full match	Organoheterocyclic compounds	Imidazopyrimidines	Purines and purine derivatives	6-aminopurines	1.38845e+07	1.28804e+07	1.12071e+07	1.31023e+07	8.23363e+06	9.21865e+06	1.26106e+07	1.80621e+07	1.49638e+07	1.40637e+07	1.66365e+07	1.75581e+07	1.88694e+07	1.8778e+07	1.70861e+07	2.10458e+07	2.10606e+07	2.35354e+07	1.3975e+07	1.60026e+07	1.57301e+07
Com_5870_pos	N-(5-Aminopentyl)acetamide	C7 H16 N2 O	144.126	1.882	145.133	No results	No results	Full match					5.2898e+06	6.28216e+06	5.40522e+06	5.44353e+06	3.5835e+06	7.00213e+06	5.26086e+06	1.79509e+07	1.36178e+07	1.18833e+07	1.59502e+06	1.40287e+07	1.32171e+07	1.08649e+07	1.33622e+07	1.0734e+07	1.28224e+07	1.01868e+07	9.68663e+06	9.503e+06	9.40204e+06
Com_6025_pos	Quinolinic acid	C7 H5 N O4	167.022	2.061	168.029	No results	No results	Full match	Organoheterocyclic compounds	Pyridines and derivatives	Pyridinecarboxylic acids and derivatives	Pyridinecarboxylic acids	1.45359e+07	1.23284e+07	1.22753e+07	1.19506e+07	1.28645e+07	1.50615e+07	7.5712e+06	1.49473e+07	1.11302e+07	1.00894e+07	1.15291e+07	1.516e+07	1.3135e+07	1.60354e+07	1.10446e+07	1.40195e+07	1.42837e+07	1.36947e+07	1.35658e+07	1.32159e+07	1.34401e+07
Com_6034_pos	Corey Lactone Diol	C8 H12 O4	172.074	5.015	173.081	No results	No results	Full match	Organoheterocyclic compounds	Lactones	Gamma butyrolactones	Gamma butyrolactones	1.33273e+07	1.58301e+07	1.40144e+07	1.36925e+07	1.55357e+07	1.36401e+07	1.26551e+07	1.30551e+07	1.28616e+07	1.47333e+07	1.29255e+07	1.38098e+07	1.31025e+07	1.02176e+07	1.00817e+07	1.35438e+07	1.30031e+07	1.45386e+07	1.35387e+07	1.37332e+07	1.8692e+07
Com_6115_pos	N2,N2-Dimethylguanosine	C12 H17 N5 O5	311.123	4.975	312.13	No results	Full match	Full match	Nucleosides, nucleotides, and analogues	Purine nucleosides	Not available	Purine nucleosides	1.55106e+07	1.19806e+07	1.43101e+07	1.16352e+07	1.1254e+07	1.06134e+07	1.09344e+07	1.12542e+07	1.08707e+07	1.04896e+07	1.17969e+07	1.41793e+07	1.28329e+07	1.04693e+07	1.07076e+07	1.06705e+07	1.29853e+07	1.14969e+07	1.19394e+07	1.23782e+07	1.08349e+07
Com_6394_pos	L-Asparagine	C4 H8 N2 O3	132.053	2.182	133.061	No results	No results	Full match	Organic acids and derivatives	Carboxylic acids and derivatives	Amino acids, peptides, and analogues	Asparagine and derivatives	9.58208e+06	9.16846e+06	8.58671e+06	8.84187e+06	6.58821e+06	8.6438e+06	1.50397e+07	1.37434e+07	1.49012e+07	1.3509e+07	1.47323e+07	1.28733e+07	1.40122e+07	1.22591e+07	1.44073e+07	1.25365e+07	1.24662e+07	1.04155e+07	1.21106e+07	1.2724e+07	1.20491e+07
Com_6485_pos	3'-Hydroxystanozolol	C21 H32 N2 O2	344.242	4.771	345.25	Invalid mass	No results	No results	Lipids and lipid-like molecules	Steroids and steroid derivatives	Estrane steroids	Estrane steroids	9.57744e+06	1.07425e+07	7.84398e+06	9.13646e+06	5.7496e+06	7.99523e+06	1.55696e+07	1.3772e+07	1.39315e+07	1.24534e+07	1.19153e+07	1.12846e+07	9.4973e+06	7.74047e+06	9.76959e+06	7.20165e+06	7.20025e+06	7.43666e+06	1.18217e+07	1.00146e+07	9.2452e+06
Com_6599_pos	[1,1'-biphenyl]-2,2'-dicarboxylic acid	C14 H10 O4	242.058	5.835	243.065	Full match	No results	No results					1.12217e+07	1.041e+07	1.09641e+07	9.24973e+06	1.171e+07	9.58776e+06	1.21719e+07	1.31054e+07	1.2038e+07	1.35642e+07	1.08863e+07	1.35249e+07	1.14852e+07	1.2092e+07	1.29172e+07	1.17126e+07	1.34981e+07	1.22666e+07	1.14999e+07	1.37972e+07	1.32629e+07
Com_7635_pos	N-Acetyl-aspartic acid	C6 H9 N O5	175.048	1.369	176.055	No results	No results	Full match	Organic acids and derivatives	Carboxylic acids and derivatives	Amino acids, peptides, and analogues	Aspartic acid and derivatives	9.02092e+06	7.25998e+06	6.02482e+06	5.49869e+06	8.43076e+06	8.3309e+06	7.74196e+06	5.76353e+06	6.54023e+06	8.20836e+06	6.38486e+06	6.15987e+06	8.46077e+06	9.18343e+06	3.75963e+06	9.73356e+06	1.07448e+07	8.68967e+06	8.92861e+06	6.73352e+06	8.36058e+06
Com_7856_pos	Adipamide	C6 H12 N2 O2	144.09	1.393	145.097	No results	No results	Full match	Lipids and lipid-like molecules	Fatty Acyls	Fatty amides	Fatty amides	8.49749e+06	5.81548e+06	4.11202e+06	4.32085e+06	2.49936e+06	989217	7.68533e+06	6.9675e+06	6.00208e+06	7.57564e+06	6.96234e+06	2.26567e+06	7.40474e+06	3.72429e+06	8.10815e+06	3.81096e+06	4.92003e+06	4.39868e+06	8.50056e+06	6.59107e+06	4.74829e+06
Com_8039_pos	glutathione disulfide	C20 H32 N6 O12 S2	612.152	4.629	307.083	No results	No results	Full match	Organic acids and derivatives	Carboxylic acids and derivatives	Amino acids, peptides, and analogues	Peptides	5.0615e+06	5.14933e+06	4.37441e+06	3.92533e+06	2.93009e+06	3.57894e+06	6.84146e+06	6.89683e+06	5.53782e+06	5.40431e+06	5.5262e+06	5.62261e+06	5.10158e+06	6.16145e+06	5.6125e+06	5.18153e+06	5.47958e+06	5.11187e+06	8.16209e+06	5.99436e+06	4.02598e+06
Com_9207_pos	8-Aminooctanoic acid	C8 H17 N O2	159.125	5.096	357.213	No results	No results	Full match	Organic acids and derivatives	Carboxylic acids and derivatives	Amino acids, peptides, and analogues	Alpha amino acids and derivatives	5.82848e+06	7.5176e+06	4.47651e+06	1.80642e+06	3.39034e+06	5.80905e+06	4.86905e+06	3.7834e+06	3.61335e+06	3.80551e+06	3.25183e+06	3.98022e+06	1.30729e+06	2.57503e+06	3.63743e+06	2.68315e+06	1.49553e+06	3.17557e+06	4.82834e+06	3.6746e+06	3.55524e+06
Com_10456_pos	LPE 16:0	C21 H44 N O7 P	218.13	9.164	219.138	No results	Invalid mass	No results	Lipids and lipid-like molecules	Glycerophospholipids	Glycerophosphoethanolamines	1-acyl-sn-glycero-3-phosphoethanolamines	2.88013e+06	3.03014e+06	3.45938e+06	3.3424e+06	5.47886e+06	3.45802e+06	3.62904e+06	2.64653e+06	3.37348e+06	6.27843e+06	3.142e+06	3.12915e+06	4.18482e+06	3.04488e+06	505223	5.49802e+06	4.06831e+06	3.74467e+06	4.79495e+06	4.52808e+06	3.99479e+06
Com_10996_pos	Kynurenic acid	C10 H7 N O3	189.042	5.332	190.05	No results	No results	Full match	Organoheterocyclic compounds	Quinolines and derivatives	Quinoline carboxylic acids	Quinoline carboxylic acids	2.84673e+06	3.52768e+06	3.79536e+06	3.18703e+06	7.15746e+06	3.62374e+06	814944	1.12179e+06	818005	1.44232e+06	1.32388e+06	2.23187e+06	926468	780549	860035	848947	837065	885682	1.97553e+06	1.8171e+06	1.83926e+06
Com_11555_pos	N-Acetylglucosamine 1-phosphate	C8 H16 N O9 P	301.056	1.363	302.063	No results	No results	Full match					4.14026e+06	3.74033e+06	4.17793e+06	4.29569e+06	6.00532e+06	1.84183e+06	1.36659e+06	1.98618e+06	1.69795e+06	2.21922e+06	1.54931e+06	1.36657e+06	1.53348e+06	2.54496e+06	1.49555e+06	3.14445e+06	2.31583e+06	2.08663e+06	3.83127e+06	5.04333e+06	3.93409e+06
Com_12089_pos	N-lactoyl-phenylalanine	C12 H15 N O4	237.1	5.338	238.107	No results	No results	Full match	Organic acids and derivatives	Carboxylic acids and derivatives	Amino acids, peptides, and analogues	Phenylalanine and derivatives	3.77312e+06	4.10122e+06	4.23825e+06	4.00004e+06	3.73019e+06	4.43952e+06	1.85246e+06	1.73891e+06	1.54707e+06	2.34276e+06	2.12044e+06	2.25386e+06	1.9902e+06	2.04579e+06	1.93708e+06	1.95937e+06	1.99776e+06	2.38453e+06	2.31022e+06	2.45668e+06	2.32336e+06
Com_13690_pos	LysoPE 18:0	C23 H48 N O7 P	481.317	8.802	482.324	No results	No results	Full match	Lipids and lipid-like molecules	Glycerophospholipids	Glycerophosphoethanolamines	1-acyl-sn-glycero-3-phosphoethanolamines	948017	902610	997379	1.06182e+06	1.25627e+06	1.43563e+06	989408	361045	1.28867e+06	604526	549129	1.63539e+06	1.90722e+06	3.06536e+06	1.60649e+06	2.4105e+06	2.09183e+06	3.53784e+06	2.53784e+06	1.81864e+06	1.8064e+06
Com_14266_pos	2-(Dimethylamino)Guanosine	C12 H17 N5 O5	311.123	5.093	312.13	No results	No results	Full match	None	None	None	None	2.23267e+06	1.58366e+06	1.59363e+06	1.67583e+06	1.04451e+06	1.07608e+06	2.45809e+06	2.48734e+06	2.13903e+06	1.97652e+06	2.22597e+06	2.25216e+06	2.31318e+06	1.79151e+06	2.8729e+06	1.91255e+06	1.86194e+06	1.84433e+06	2.263e+06	2.01478e+06	1.95352e+06
Com_14388_pos	Choline Glycerophosphate	C8 H20 N O6 P	257.103	2.307	258.11	No results	No results	Full match	Lipids and lipid-like molecules	Glycerophospholipids	Glycerophosphocholines	Glycerophosphocholines	1.25132e+06	1.2692e+06	1.28769e+06	1.13169e+06	3.67988e+06	1.10208e+06	1.29394e+06	1.42606e+06	1.27045e+06	1.22014e+06	1.39807e+06	1.38156e+06	1.05846e+06	1.05567e+06	1.28314e+06	1.03856e+06	1.11065e+06	1.38113e+06	1.56684e+06	1.32105e+06	1.27499e+06
Com_15845_pos	aminoimidazole carboxamide ribonucleotide	C9 H15 N4 O8 P	338.061	5.228	339.069	No results	No results	Full match					365537	494823	337991	353097	999290	360503	1.1681e+06	811439	981389	768541	993828	935545	1.7122e+06	2.37328e+06	1.6197e+06	1.91783e+06	2.17558e+06	2.04072e+06	1.26953e+06	1.15083e+06	854631
Com_19231_pos	lithocholic acid 3-sulfate	C24 H40 O6 S	456.256	5.42	457.263	No results	No results	Full match					897251	194508	225615	993845	351638	93531.1	708889	300764	883065	485558	446092	203502	451325	521284	186923	495869	511399	364323	742555	563063	601531
ID	Name	Formula	Molecular Weight	RT [min]	m/z	mzCloud_Results	mzVault_Results	MassList_Results	Class_I	Class_II	Class_III	Class_IV	neg_pH4-1	neg_pH4-2	neg_pH4-3	neg_pH4-4	neg_pH4-5	neg_pH4-6	neg_pH6-1	neg_pH6-2	neg_pH6-3	neg_pH6-4	neg_pH6-5	neg_pH6-6	neg_pH8-1	neg_pH8-2	neg_pH8-3	neg_pH8-4	neg_pH8-5	neg_pH8-6	neg_QC1	neg_QC2	neg_QC3
Com_4_neg	Gluconic acid	C6 H12 O7	196.058	1.314	195.051	Full match	Full match	Full match	Organic oxygen compounds	Organooxygen compounds	Carbohydrates and carbohydrate conjugates	Sugar acids and derivatives	1.92722e+10	1.46447e+10	1.3093e+10	1.8945e+10	1.44606e+10	1.4836e+10	2.35382e+10	1.96989e+10	2.50564e+10	2.18537e+10	1.97951e+10	1.77191e+10	4.18186e+10	3.99537e+10	4.38799e+10	3.90843e+10	3.82718e+10	4.29448e+10	2.71484e+10	2.74866e+10	2.75682e+10
Com_17_neg	Genistein	C15 H10 O5	270.053	7.024	269.045	Full match	Full match	No results	Phenylpropanoids and polyketides	Isoflavonoids	Isoflav-2-enes	Isoflavones	2.17269e+10	2.00684e+10	1.94958e+10	1.90604e+10	2.11209e+10	2.10389e+10	1.2701e+10	1.33997e+10	1.27378e+10	1.29184e+10	1.29356e+10	1.28713e+10	1.19831e+10	1.21359e+10	1.08971e+10	1.17545e+10	1.15172e+10	1.13053e+10	1.3157e+10	1.31618e+10	1.32092e+10
Com_32_neg	D-(-)-Mannitol	C6 H14 O6	182.079	1.308	181.072	Full match	Full match	Full match	Organic oxygen compounds	Organooxygen compounds	Carbohydrates and carbohydrate conjugates	Sugar alcohols	6.31142e+09	5.9681e+09	5.92053e+09	7.28615e+09	4.68295e+09	6.08655e+09	9.48787e+09	9.03102e+09	9.87346e+09	9.1423e+09	8.99903e+09	8.40475e+09	1.1549e+10	1.21048e+10	1.34861e+10	1.25696e+10	1.25519e+10	1.31369e+10	8.94019e+09	9.37586e+09	9.42701e+09
Com_41_neg	DL-Malic acid	C4 H6 O5	134.022	1.523	133.014	Full match	Full match	Full match	Organic acids and derivatives	Hydroxy acids and derivatives	Beta hydroxy acids and derivatives	Beta hydroxy acids and derivatives	3.42957e+09	2.8234e+09	2.76785e+09	3.31388e+09	2.21587e+09	3.07778e+09	5.69197e+09	5.83479e+09	5.81618e+09	4.66723e+09	5.08538e+09	5.21186e+09	8.01254e+09	7.88806e+09	8.84213e+09	7.2273e+09	7.75994e+09	8.74874e+09	5.30605e+09	5.60716e+09	5.56273e+09
Com_150_neg	Methylmalonic acid	C4 H6 O4	118.027	2.565	117.019	Full match	Full match	Full match	Organic acids and derivatives	Carboxylic acids and derivatives	Dicarboxylic acids and derivatives	Dicarboxylic acids and derivatives	6.20969e+08	4.57287e+08	5.71311e+08	4.93998e+08	5.06022e+08	6.29277e+08	6.35279e+08	6.8023e+08	7.12771e+08	4.47837e+08	6.40035e+08	6.81085e+08	1.19074e+09	1.24982e+09	1.20144e+09	8.807e+08	1.17821e+09	1.46869e+09	6.10872e+08	6.73654e+08	6.81932e+08
Com_158_neg	α,α-Trehalose	C12 H22 O11	342.116	1.404	387.114	Full match	Full match	Full match	Organic oxygen compounds	Organooxygen compounds	Carbohydrates and carbohydrate conjugates	O-glycosyl compounds	1.04735e+08	1.08239e+08	3.33288e+08	1.48562e+08	1.51191e+09	4.30341e+08	2.41975e+07	2.15011e+07	3.07359e+07	4.01744e+07	283996	9.70988e+06	1.86188e+07	2.18492e+07	1.87183e+07	2.38518e+07	5.06895e+07	6.49436e+07	1.8827e+08	1.9397e+08	1.7828e+08
Com_177_neg	Uridine 5'-diphosphogalactose	C15 H24 N2 O17 P2	566.054	1.505	565.047	Full match	Full match	Full match	Nucleosides, nucleotides, and analogues	Pyrimidine nucleotides	Pyrimidine nucleotide sugars	Pyrimidine nucleotide sugars	2.04438e+08	5.95389e+08	2.17318e+07	2.34519e+08	1.66835e+08	2.28912e+08	4.2513e+08	1.13783e+09	4.64944e+08	3.61638e+08	8.68381e+08	9.26294e+07	3.95918e+08	4.95287e+08	4.37452e+08	2.26143e+07	7.98066e+08	6.87018e+08	5.21026e+08	7.18542e+08	6.34433e+08
Com_258_neg	Catechol	C6 H6 O2	110.037	5.535	109.029	Full match	Full match	Full match	Benzenoids	Phenols	Benzenediols	Catechols	2.82373e+07	4.36714e+07	3.64052e+07	5.49652e+07	4.84998e+07	4.0933e+07	3.13028e+08	2.76072e+08	2.18896e+08	4.48849e+08	4.79922e+08	7.53645e+08	3.90199e+08	6.51373e+08	5.41076e+08	6.07576e+08	6.03161e+08	6.83726e+08	3.9608e+08	4.21507e+08	4.10414e+08
Com_274_neg	D-(-)-Fructose	C6 H12 O6	180.063	1.342	179.056	Full match	Full match	Full match	Organic oxygen compounds	Organooxygen compounds	Carbohydrates and carbohydrate conjugates	C-glycosyl compounds	6.48199e+08	5.48559e+08	6.27918e+08	7.31695e+08	8.0395e+08	6.96821e+08	3.49383e+08	2.99357e+08	3.39121e+08	3.01436e+08	3.09954e+08	2.39921e+08	4.71579e+08	5.2392e+08	5.07391e+08	5.33239e+08	6.04119e+08	4.83806e+08	5.33971e+08	5.50989e+08	5.46033e+08
Com_283_neg	O-Acetylserine	C5 H9 N O4	147.053	1.528	146.046	Full match	Full match	Full match	Organic acids and derivatives	Carboxylic acids and derivatives	Amino acids, peptides, and analogues	L-alpha-amino acids	1.9073e+08	2.52178e+08	1.76311e+08	2.34218e+08	1.11106e+08	1.55641e+08	5.15137e+08	4.45986e+08	5.53848e+08	4.68234e+08	4.56127e+08	3.65345e+08	6.37035e+08	6.6646e+08	6.96633e+08	7.07363e+08	6.60885e+08	6.19121e+08	4.29714e+08	4.50905e+08	4.54548e+08
Com_285_neg	Isocitric acid	C6 H8 O7	192.027	1.461	191.02	Full match	Full match	Full match	Organic acids and derivatives	Carboxylic acids and derivatives	Tricarboxylic acids and derivatives	Tricarboxylic acids and derivatives	3.80823e+08	3.96753e+08	2.92354e+08	3.85814e+08	2.98822e+08	3.63796e+08	4.11933e+08	4.66349e+08	4.51461e+08	3.02156e+08	4.07393e+08	4.12212e+08	5.56214e+08	6.29216e+08	6.98142e+08	4.86329e+08	5.21087e+08	5.8391e+08	4.49156e+08	4.87067e+08	4.71932e+08
Com_308_neg	2-Furoic acid	C5 H4 O3	112.016	2.046	111.009	Full match	Full match	Full match	Organoheterocyclic compounds	Furans	Furoic acid and derivatives	Furoic acids	1.57905e+08	1.31147e+08	1.14005e+08	1.68496e+08	8.68669e+07	1.33679e+08	3.59941e+08	4.15916e+08	3.73125e+08	2.69917e+08	3.60594e+08	3.21884e+08	4.91181e+08	5.79836e+08	6.23339e+08	4.11748e+08	5.51426e+08	5.36665e+08	2.92643e+08	3.44595e+08	3.28974e+08
Com_441_neg	Citraconic acid	C5 H6 O4	130.027	2.196	129.019	Full match	Full match	Full match	Lipids and lipid-like molecules	Fatty Acyls	Fatty acids and conjugates	Methyl-branched fatty acids	2.25189e+08	2.10483e+08	1.4068e+08	2.084e+08	1.30253e+08	2.17591e+08	2.58952e+08	3.08284e+08	2.5722e+08	1.83705e+08	2.64676e+08	2.54173e+08	3.24557e+08	3.58214e+08	4.16284e+08	2.95266e+08	3.63286e+08	3.35134e+08	2.41721e+08	2.78159e+08	2.84742e+08
Com_509_neg	Uridine monophosphate (UMP)	C9 H13 N2 O9 P	324.035	1.443	323.028	Full match	Full match	Full match	Nucleosides, nucleotides, and analogues	Pyrimidine nucleotides	Pyrimidine ribonucleotides	Pyrimidine ribonucleoside monophosphates	9.14317e+07	8.20112e+07	8.05424e+07	9.62872e+07	5.82276e+07	8.70678e+07	2.2973e+08	2.5212e+08	2.27452e+08	1.79677e+08	2.20105e+08	1.92226e+08	2.89191e+08	3.22146e+08	3.45586e+08	2.6511e+08	3.04631e+08	3.01292e+08	1.93841e+08	1.96782e+08	1.93379e+08
Com_553_neg	Oleoyl-L-α-lysophosphatidic acid	C21 H41 O7 P	436.258	11.026	435.251	Full match	Full match	No results	Lipids and lipid-like molecules	Glycerophospholipids	Glycerophosphates	1-acylglycerol-3-phosphates	5.02724e+07	5.93439e+07	5.20421e+07	5.12614e+07	2.92227e+07	4.34751e+07	4.8893e+07	1.44601e+08	2.94171e+08	1.52253e+08	1.633e+08	1.92228e+08	4.18164e+07	6.91294e+07	4.97605e+07	8.51798e+07	1.38484e+08	5.46225e+07	2.0458e+08	2.04721e+08	2.03504e+08
Com_618_neg	Picolinic acid	C6 H5 N O2	123.032	1.861	122.025	Full match	Full match	Full match	Organoheterocyclic compounds	Pyridines and derivatives	Pyridinecarboxylic acids and derivatives	Pyridinecarboxylic acids	1.3929e+08	1.73953e+08	1.45547e+08	1.56381e+08	1.33923e+08	1.62359e+08	2.5226e+08	1.89638e+08	2.44496e+08	2.37201e+08	2.12376e+08	2.08699e+08	2.34466e+08	2.24509e+08	2.41618e+08	2.03918e+08	1.75598e+08	2.10001e+08	1.85837e+08	2.30028e+08	2.19769e+08
Com_631_neg	Pimelic acid	C7 H12 O4	160.074	5.439	159.066	Full match	Full match	Full match	Lipids and lipid-like molecules	Fatty Acyls	Fatty acids and conjugates	Medium-chain fatty acids	6.8311e+07	2.0148e+08	1.11566e+08	2.23231e+08	1.01831e+08	1.51953e+08	1.60962e+08	2.41318e+08	1.88914e+08	1.99852e+08	1.92888e+08	1.79617e+08	4.07688e+07	3.98136e+07	4.3943e+07	4.98518e+07	4.60242e+07	3.71568e+07	1.30092e+08	1.3654e+08	1.38618e+08
Com_642_neg	3-Methylglutaric acid	C6 H10 O4	146.058	3.783	145.051	Full match	Full match	Full match	Lipids and lipid-like molecules	Fatty Acyls	Fatty acids and conjugates	Methyl-branched fatty acids	2.41901e+07	1.75522e+07	2.97094e+07	1.50899e+07	1.89867e+07	1.69341e+07	6.1632e+07	6.87793e+07	5.61358e+07	5.48781e+07	5.05304e+07	6.30246e+07	1.49111e+08	2.42727e+08	9.79609e+07	9.93587e+07	1.46945e+08	1.34487e+08	6.96905e+07	7.07007e+07	6.61722e+07
Com_647_neg	N-Acetylalanine	C5 H9 N O3	131.058	2.696	130.051	Full match	Full match	Full match	Organic acids and derivatives	Carboxylic acids and derivatives	Amino acids, peptides, and analogues	N-acyl-L-alpha-amino acids	7.1397e+07	8.25983e+07	6.29242e+07	7.72073e+07	4.48337e+07	5.7397e+07	1.62619e+08	1.55005e+08	1.61406e+08	1.34368e+08	1.3779e+08	1.18605e+08	2.2262e+08	2.40171e+08	2.50852e+08	2.07838e+08	2.47201e+08	2.08504e+08	1.33492e+08	1.4294e+08	1.43553e+08
Com_807_neg	2,3-Dihydroxybenzoic acid	C7 H6 O4	154.027	5.027	153.019	Full match	Full match	Full match	Benzenoids	Benzene and substituted derivatives	Benzoic acids and derivatives	Salicylic acids	1.02346e+08	7.3688e+07	9.25253e+07	8.36295e+07	8.6773e+07	7.41539e+07	1.4076e+08	1.74919e+08	1.48361e+08	1.36024e+08	1.40664e+08	1.68051e+08	1.48923e+08	1.49443e+08	1.48135e+08	1.40731e+08	1.47216e+08	1.60879e+08	1.23233e+08	1.34297e+08	1.33602e+08
Com_887_neg	D-Mannitol 1-phosphate	C6 H15 O9 P	262.045	1.3	261.038	Full match	Full match	No results	Organic oxygen compounds	Organooxygen compounds	Carbohydrates and carbohydrate conjugates	Monosaccharide phosphates	1.17155e+08	1.04414e+08	1.06247e+08	1.31788e+08	1.01621e+08	1.1266e+08	1.43416e+08	1.39574e+08	1.42972e+08	1.29628e+08	1.3461e+08	1.26074e+08	1.39031e+08	1.41872e+08	1.68597e+08	1.38776e+08	1.41799e+08	1.4332e+08	1.36009e+08	1.36686e+08	1.35005e+08
Com_922_neg	L-Cysteic acid	C3 H7 N O5 S	169.004	1.278	167.997	Full match	Full match	No results	Organic acids and derivatives	Carboxylic acids and derivatives	Amino acids, peptides, and analogues	L-alpha-amino acids	4.3066e+06	5.97384e+06	4.52405e+06	5.63354e+06	3.0015e+06	5.02154e+06	3.83357e+07	2.06802e+07	3.69866e+07	2.44405e+07	2.73982e+07	1.55766e+07	1.63462e+08	1.43995e+08	1.27764e+08	1.1888e+08	1.3218e+08	1.47663e+08	5.53399e+07	5.64269e+07	5.50171e+07
Com_1120_neg	4-Acetamidobutanoic acid	C6 H11 N O3	145.074	3.421	144.067	Full match	Full match	Full match	Organic acids and derivatives	Carboxylic acids and derivatives	Amino acids, peptides, and analogues	Gamma amino acids and derivatives	7.30592e+07	9.56801e+07	7.43891e+07	7.50345e+07	7.47581e+07	6.7392e+07	5.65535e+07	8.99257e+07	5.96523e+07	5.76723e+07	6.76531e+07	1.0893e+08	5.47033e+07	4.69869e+07	5.35e+07	3.75848e+07	4.66716e+07	5.40464e+07	6.65174e+07	7.40219e+07	7.12419e+07
Com_1210_neg	Pseudouridine	C9 H12 N2 O6	244.07	1.511	243.062	Full match	Full match	Full match	Nucleosides, nucleotides, and analogues	Nucleoside and nucleotide analogues	Not available	Nucleoside and nucleotide analogues	5.36822e+07	6.7969e+07	1.93615e+07	5.71158e+07	3.08857e+07	3.67095e+07	9.19151e+07	9.77542e+07	3.95034e+07	9.10839e+07	2.54147e+07	2.77454e+07	1.49721e+07	2.51247e+07	2.14475e+07	3.95471e+07	3.54379e+07	3.56597e+07	5.89382e+07	5.2809e+07	5.84197e+07
Com_1344_neg	N-Acetyl-L-methionine	C7 H13 N O3 S	191.062	5.285	190.055	Full match	Full match	Full match	Organic acids and derivatives	Carboxylic acids and derivatives	Amino acids, peptides, and analogues	Methionine and derivatives	3.38761e+07	4.07398e+07	2.78325e+07	3.58051e+07	1.69616e+07	2.36678e+07	7.84174e+07	7.88854e+07	7.73211e+07	6.99788e+07	6.75181e+07	5.63932e+07	7.7634e+07	7.79649e+07	8.92728e+07	7.1921e+07	8.18639e+07	7.55592e+07	5.69188e+07	6.28804e+07	6.20085e+07
Com_1766_neg	DL-4-Hydroxyphenyllactic acid	C9 H10 O4	182.058	5.198	181.051	Full match	Full match	Full match	Phenylpropanoids and polyketides	Phenylpropanoic acids	Not available	Phenylpropanoic acids	4.7791e+07	4.2122e+07	3.67567e+07	4.23203e+07	4.0919e+07	3.73194e+07	3.85094e+07	4.09211e+07	4.01105e+07	7.16924e+06	3.73369e+07	4.45411e+07	4.63688e+07	5.01349e+07	5.62018e+07	4.58351e+07	6.00177e+07	5.35195e+07	4.11534e+07	4.29368e+07	4.35823e+07
Com_1925_neg	Adipic acid	C6 H10 O4	146.058	5.206	145.051	Full match	Full match	Full match	Lipids and lipid-like molecules	Fatty Acyls	Fatty acids and conjugates	Medium-chain fatty acids	2.54047e+07	4.28502e+07	3.53635e+07	3.92858e+07	3.03535e+07	3.75807e+07	4.34993e+07	4.82452e+07	4.56235e+07	3.40107e+07	4.10347e+07	4.71897e+07	3.1435e+07	3.85342e+07	3.27938e+07	2.57037e+07	3.41742e+07	3.42504e+07	3.67594e+07	3.73289e+07	3.84427e+07
Com_1964_neg	Guanosine monophosphate (GMP)	C10 H14 N5 O8 P	363.058	1.668	362.05	Full match	Full match	Full match	Nucleosides, nucleotides, and analogues	Purine nucleotides	Purine ribonucleotides	Purine ribonucleoside monophosphates	1.05774e+07	1.27065e+07	7.81664e+06	1.2838e+07	9.37506e+06	1.20889e+07	2.94319e+07	4.09901e+07	3.22524e+07	2.54588e+07	3.43921e+07	2.78736e+07	4.25175e+07	4.73746e+07	3.76875e+07	3.67982e+07	5.1645e+07	3.95095e+07	2.64158e+07	2.7804e+07	2.63603e+07
Com_2798_neg	Phloroglucinol	C6 H6 O3	126.032	5.273	125.025	Full match	Full match	Full match	Benzenoids	Phenols	Benzenetriols and derivatives	Phloroglucinols and derivatives	2.12429e+07	2.59863e+07	1.82805e+07	1.91924e+07	3.04573e+07	1.82426e+07	1.5429e+07	2.00391e+07	1.77053e+07	1.98492e+07	2.38615e+07	2.69643e+07	1.65868e+07	1.96519e+07	1.65109e+07	2.02378e+07	1.96728e+07	2.16408e+07	1.92642e+07	1.91246e+07	2.03642e+07
Com_3805_neg	Piceatannol	C14 H12 O4	244.074	7.173	243.066	Full match	Full match	No results	Phenylpropanoids and polyketides	Stilbenes	Not available	Stilbenes	1.09314e+06	1.13865e+06	1.06881e+06	1.08123e+06	1.06923e+06	1.07092e+06	9.09468e+06	4.96189e+06	8.56785e+06	2.48138e+06	1.64452e+07	6.46135e+06	1.56192e+07	1.72766e+07	1.487e+07	1.42864e+07	1.5234e+07	1.73327e+07	1.16644e+06	1.55211e+06	1.35198e+06
Com_7550_neg	(R)-3-Hydroxy myristic acid	C14 H28 O3	244.204	8.204	243.197	Full match	Full match	No results	Lipids and lipid-like molecules	Fatty Acyls	Fatty acids and conjugates	Long-chain fatty acids	3.29318e+06	2.59625e+06	2.80014e+06	3.05664e+06	1.6311e+06	1.92692e+06	2.98137e+06	3.09458e+06	3.48575e+06	2.42594e+06	3.01188e+06	2.04733e+06	4.42763e+06	3.36548e+06	4.96172e+06	3.54592e+06	3.30998e+06	3.37236e+06	3.44918e+06	3.28866e+06	3.07256e+06
Com_9712_neg	D-Mannose 6-phosphate	C6 H13 O9 P	260.029	1.717	259.022	Full match	Full match	Full match	Organic oxygen compounds	Organooxygen compounds	Carbohydrates and carbohydrate conjugates	Hexose phosphates	759707	561098	608746	930742	489182	389527	1.48176e+06	1.31007e+06	2.03406e+06	1.07499e+06	1.30793e+06	567109	2.46889e+06	1.67837e+06	2.78935e+06	1.58727e+06	2.38991e+06	1.42244e+06	1.80548e+06	1.88112e+06	1.20741e+06
Com_259_neg	Guanosine	C10 H13 N5 O5	283.091	3.35	282.084	Full match	Full match	Full match	Nucleosides, nucleotides, and analogues	Purine nucleosides	Not available	Purine nucleosides	8.33102e+08	4.24318e+08	4.65296e+08	5.02152e+08	2.21559e+08	3.19979e+08	2.90169e+08	3.56568e+08	2.96982e+08	2.33385e+08	2.66939e+08	2.70425e+08	2.56566e+08	2.55091e+08	3.19542e+08	1.90499e+08	2.02672e+08	2.50764e+08	3.50851e+08	3.58318e+08	3.38106e+08
Com_182_neg	L-Aspartic acid	C4 H7 N O4	133.038	1.266	132.03	Full match	Full match	Full match	Organic acids and derivatives	Carboxylic acids and derivatives	Amino acids, peptides, and analogues	Aspartic acid and derivatives	5.69065e+08	4.69852e+08	5.36836e+08	4.66969e+08	3.47256e+08	4.93902e+08	9.97547e+08	1.10136e+09	9.55647e+08	8.82972e+08	1.01319e+09	1.04353e+09	7.87241e+08	8.49544e+08	9.93061e+08	7.65394e+08	8.79455e+08	8.56644e+08	7.64485e+08	7.61783e+08	7.68828e+08
Com_34_neg	Citric acid	C6 H8 O7	192.027	2.043	191.02	Full match	Full match	Full match	Organic acids and derivatives	Carboxylic acids and derivatives	Tricarboxylic acids and derivatives	Tricarboxylic acids and derivatives	2.93184e+09	2.44297e+09	2.10116e+09	3.19466e+09	1.46825e+09	2.44674e+09	7.07179e+09	8.22535e+09	7.36964e+09	5.43159e+09	7.11858e+09	6.25076e+09	9.55751e+09	1.10999e+10	1.19141e+10	8.00039e+09	1.07044e+10	1.03538e+10	5.90372e+09	6.72872e+09	6.31201e+09
Com_180_neg	N-Acetyl-DL-glutamic acid	C7 H11 N O5	189.064	2.28	188.057	Full match	Full match	Full match	Organic acids and derivatives	Carboxylic acids and derivatives	Amino acids, peptides, and analogues	Glutamic acid and derivatives	1.93303e+08	1.85499e+08	1.35765e+08	1.7681e+08	7.13186e+07	1.18029e+08	7.25528e+08	7.96899e+08	8.09623e+08	6.17282e+08	6.72564e+08	5.01927e+08	9.02475e+08	1.0142e+09	1.11441e+09	7.92926e+08	1.2243e+09	8.48993e+08	5.36481e+08	5.76364e+08	5.63453e+08
Com_331_neg	Glucose 1-phosphate	C6 H13 O9 P	260.029	1.285	259.022	Full match	Full match	Full match	Organic oxygen compounds	Organooxygen compounds	Carbohydrates and carbohydrate conjugates	Monosaccharide phosphates	1.67712e+08	1.87145e+08	1.36225e+08	2.06284e+08	1.15227e+08	1.2831e+08	2.12508e+08	4.44935e+08	4.62524e+08	3.93867e+08	4.23052e+08	4.0571e+08	5.04016e+08	5.21927e+08	5.80981e+08	5.21525e+08	5.14129e+08	4.88421e+08	3.57991e+08	3.85116e+08	3.6979e+08
Com_275_neg	L-Glutathione oxidized	C20 H32 N6 O12 S2	612.151	2.258	611.144	Full match	Full match	Full match	Organic acids and derivatives	Carboxylic acids and derivatives	Amino acids, peptides, and analogues	Peptides	2.83937e+08	3.29214e+08	2.54118e+08	2.84769e+08	2.00591e+08	2.83498e+08	5.46046e+08	6.72971e+08	5.69252e+08	4.69285e+08	5.49736e+08	4.96246e+08	5.44198e+08	6.71051e+08	6.54341e+08	4.49197e+08	6.02879e+08	5.90068e+08	4.60979e+08	5.19106e+08	4.58418e+08
Com_106_neg	UDP-N-acetylglucosamine	C17 H27 N3 O17 P2	607.08	1.977	606.073	Full match	Full match	Full match	Nucleosides, nucleotides, and analogues	Pyrimidine nucleotides	Pyrimidine nucleotide sugars	Pyrimidine nucleotide sugars	8.4933e+08	1.08161e+09	7.24754e+08	1.04459e+09	5.4079e+08	8.24295e+08	1.82274e+09	2.09504e+09	1.72252e+09	1.44186e+09	1.69524e+09	1.60953e+09	1.78367e+09	2.06072e+09	2.03664e+09	1.41551e+09	1.78818e+09	1.76221e+09	1.56236e+09	1.55749e+09	1.29942e+09
Com_332_neg	D-Glucosamine 6-phosphate	C6 H14 N O8 P	259.045	1.284	258.038	Full match	Full match	Full match	Organic oxygen compounds	Organooxygen compounds	Carbohydrates and carbohydrate conjugates	Hexose phosphates	5.22918e+08	4.31459e+08	4.525e+08	5.54495e+08	3.56402e+08	4.24e+08	5.24984e+08	5.38518e+08	5.29545e+08	4.76778e+08	4.84202e+08	4.92343e+08	3.31754e+08	3.84994e+08	3.70619e+08	3.11968e+08	3.19746e+08	3.33043e+08	4.68993e+08	4.61206e+08	4.4957e+08
Com_649_neg	D-Raffinose	C18 H32 O16	504.168	1.419	503.161	Full match	Full match	Full match	Organic oxygen compounds	Organooxygen compounds	Carbohydrates and carbohydrate conjugates	Oligosaccharides	9.61607e+07	1.26939e+08	1.17977e+08	1.16059e+08	2.73554e+08	1.43348e+08	2.22157e+06	2.95761e+06	2.93512e+06	3.08309e+06	2.88625e+06	2.1808e+06	2.46912e+06	2.68603e+06	2.28536e+06	2.68169e+06	3.41562e+06	2.58458e+06	4.46608e+07	5.59676e+07	5.15522e+07
Com_672_neg	Pantothenic acid	C9 H17 N O5	219.111	5.049	218.103	Full match	Full match	Full match	Organic oxygen compounds	Organooxygen compounds	Alcohols and polyols	Secondary alcohols	1.11944e+08	1.11362e+08	9.65326e+07	1.09142e+08	8.14334e+07	1.01211e+08	1.59074e+08	2.06657e+08	1.69223e+08	1.51755e+08	1.60981e+08	1.72931e+08	2.08462e+08	2.09256e+08	2.2993e+08	1.95262e+08	2.04594e+08	2.38593e+08	1.55164e+08	1.67528e+08	1.59488e+08
Com_119_neg	Uridine	C9 H12 N2 O6	244.069	2.206	243.062	Full match	Full match	Full match	Nucleosides, nucleotides, and analogues	Pyrimidine nucleosides	Not available	Pyrimidine nucleosides	1.2978e+09	1.38199e+09	1.15517e+09	1.22104e+09	6.77103e+08	1.19727e+09	1.46602e+09	1.70467e+09	1.61191e+09	1.41214e+09	1.3346e+09	1.07666e+09	8.45774e+08	6.99268e+08	9.29977e+08	7.05312e+08	6.44444e+08	7.27665e+08	1.12067e+09	1.19857e+09	1.16117e+09
Com_1944_neg	DL-Arginine	C6 H14 N4 O2	174.112	1.224	173.104	Full match	Full match	Full match	Organic acids and derivatives	Carboxylic acids and derivatives	Amino acids, peptides, and analogues	Arginine and derivatives	3.38442e+07	2.65228e+07	3.41852e+07	3.27032e+07	1.92714e+07	3.04402e+07	4.87613e+07	3.68516e+07	4.61429e+07	4.80323e+07	4.03035e+07	3.60101e+07	4.13274e+07	2.91079e+07	3.97147e+07	3.57665e+07	3.13148e+07	3.31724e+07	3.74776e+07	3.76395e+07	3.63287e+07
Com_857_neg	L-Histidine	C6 H9 N3 O2	155.07	1.241	154.062	Full match	Full match	Full match	Organic acids and derivatives	Carboxylic acids and derivatives	Amino acids, peptides, and analogues	Histidine and derivatives	1.36077e+08	1.1967e+08	1.2197e+08	1.29606e+08	9.90359e+07	1.19475e+08	1.44947e+08	1.46799e+08	1.47255e+08	1.36135e+08	1.35114e+08	1.33234e+08	1.54088e+08	1.58691e+08	1.65279e+08	1.491e+08	1.77849e+08	1.68681e+08	1.45893e+08	1.43615e+08	1.32655e+08
Com_676_neg	Taurine	C2 H7 N O3 S	125.015	1.267	124.007	Full match	Full match	Full match	Organic acids and derivatives	Organic sulfonic acids and derivatives	Organosulfonic acids and derivatives	Organosulfonic acids	2.19282e+07	2.60145e+07	3.82163e+06	3.31849e+07	1.2184e+07	1.29764e+07	1.17319e+08	8.20378e+07	1.17168e+08	1.00219e+08	1.00728e+08	7.27568e+07	1.98168e+08	2.25845e+08	2.23974e+08	2.09795e+08	2.15276e+08	1.8219e+08	1.06858e+08	1.10106e+08	1.07531e+08
Com_891_neg	Adenine	C5 H5 N5	135.055	3.051	134.047	Full match	Full match	Full match	Organoheterocyclic compounds	Imidazopyrimidines	Purines and purine derivatives	6-aminopurines	1.67647e+08	1.0117e+08	9.80397e+07	1.08611e+08	8.84904e+07	8.5019e+07	7.99743e+07	1.00792e+08	9.42628e+07	8.15101e+07	8.2376e+07	8.15473e+07	5.70119e+07	5.49446e+07	8.01237e+07	5.3427e+07	5.59059e+07	6.32129e+07	8.94755e+07	1.09001e+08	9.53801e+07
Com_2534_neg	Adenosine 5'-monophosphate	C10 H14 N5 O7 P	347.063	1.923	346.055	Full match	Full match	Full match	Nucleosides, nucleotides, and analogues	Purine nucleotides	Purine ribonucleotides	Purine ribonucleoside monophosphates	3.33042e+06	1.89221e+06	2.6026e+06	2.15042e+06	1.69139e+06	1.81343e+06	1.4971e+07	1.77431e+07	1.1909e+07	7.95162e+06	1.73453e+07	1.23102e+07	1.93053e+07	2.49973e+07	3.43614e+07	1.7659e+07	5.39463e+06	2.13219e+07	1.22095e+07	1.2907e+07	1.17223e+07
Com_3_neg	Daidzein	C15 H10 O4	254.057	5.959	299.055	No results	Full match	No results	Phenylpropanoids and polyketides	Isoflavonoids	Isoflav-2-enes	Isoflavones	1.41948e+10	1.49705e+10	1.43411e+10	1.56567e+10	1.51702e+10	1.55113e+10	1.49859e+10	1.41448e+10	1.49138e+10	1.36362e+10	1.793e+10	1.51262e+10	3.38378e+10	4.17098e+10	3.29783e+10	4.38876e+10	4.71941e+10	4.13136e+10	1.45335e+10	1.4656e+10	1.47026e+10
Com_8_neg	(±)12(13)-DiHOME	C18 H34 O4	314.245	7.358	313.238	Full match	No results	Full match					4.10298e+10	3.43865e+10	3.57518e+10	3.71232e+10	2.67355e+10	3.51413e+10	2.90086e+10	3.34472e+10	3.40841e+10	2.55207e+10	3.04237e+10	3.153e+10	2.50323e+10	2.75419e+10	3.33954e+10	2.28164e+10	2.16841e+10	2.06626e+10	3.02855e+10	3.02639e+10	2.92014e+10
Com_20_neg	Dithranol	C14 H10 O3	226.063	6.496	271.061	No results	No results	Full match	Benzenoids	Anthracenes	Not available	Anthracenes	1.71397e+10	1.73476e+10	1.79481e+10	1.75495e+10	2.05714e+10	1.63842e+10	2.40734e+09	4.45415e+09	2.96851e+09	3.85349e+09	1.20837e+09	2.64405e+09	7.85864e+08	9.66977e+08	7.88794e+08	9.08805e+08	9.04843e+08	1.00675e+09	8.08361e+09	8.14598e+09	7.69611e+09
Com_24_neg	3-(4-Hydroxyphenyl)propionic acid	C9 H10 O3	166.063	6.715	331.118	Full match	No results	Full match	Phenylpropanoids and polyketides	Phenylpropanoic acids	Not available	Phenylpropanoic acids	1.26389e+10	1.09109e+10	1.08842e+10	1.88663e+10	1.3742e+10	1.10808e+10	7.98019e+09	9.98532e+09	8.84106e+09	7.14446e+09	1.40491e+10	8.75506e+09	7.41051e+09	8.82734e+09	1.41724e+10	1.22076e+10	1.39499e+10	7.84527e+09	1.62239e+10	1.02903e+10	1.60101e+10
Com_29_neg	Corchorifatty acid F	C18 H32 O5	328.224	6.021	327.217	Full match	No results	No results	Lipids and lipid-like molecules	Fatty Acyls	Lineolic acids and derivatives	Lineolic acids and derivatives	2.61517e+09	1.10859e+10	5.35806e+09	7.87924e+09	5.22487e+09	8.36981e+09	9.94915e+09	1.2965e+10	9.72081e+09	9.08396e+09	8.85319e+09	8.24004e+09	6.5466e+09	6.27237e+09	7.11374e+09	5.99841e+09	6.02429e+09	5.53228e+09	7.72654e+09	8.06569e+09	7.70857e+09
Com_35_neg	Naringenin	C15 H12 O5	272.068	6.063	271.061	Full match	No results	No results	Phenylpropanoids and polyketides	Flavonoids	Flavans	Flavanones	2.22714e+09	2.32314e+09	2.17414e+09	2.0976e+09	2.48638e+09	2.07374e+09	5.27781e+09	4.50566e+09	4.89668e+09	5.032e+09	5.03104e+09	4.93658e+09	1.05743e+10	1.04184e+10	9.73204e+09	1.22928e+10	1.08884e+10	1.05049e+10	5.41694e+09	5.57696e+09	5.58016e+09
Com_69_neg	Luteolin	C15 H10 O6	286.047	6.375	285.04	Full match	No results	No results	Phenylpropanoids and polyketides	Flavonoids	Flavones	Flavones	1.89899e+09	1.78638e+09	1.76158e+09	1.72368e+09	2.03014e+09	1.75222e+09	2.18264e+09	1.65722e+09	1.98977e+09	2.31193e+09	1.83396e+09	1.75101e+09	4.1865e+09	3.13517e+09	4.21879e+09	4.27021e+09	3.60439e+09	3.26098e+09	2.31519e+09	2.32194e+09	2.35036e+09
Com_87_neg	(+/-)9,10-dihydroxy-12Z-octadecenoic acid	C18 H34 O4	314.245	7.602	313.238	Full match	No results	Full match	Lipids and lipid-like molecules	Fatty Acyls	Fatty acids and conjugates	Long-chain fatty acids	2.83955e+09	2.07198e+09	2.14541e+09	2.60292e+09	1.4767e+09	2.05573e+09	1.85624e+09	2.23499e+09	2.00289e+09	1.44021e+09	1.91627e+09	1.93354e+09	1.50013e+09	1.57885e+09	1.90416e+09	1.14744e+09	1.20618e+09	1.23339e+09	1.92021e+09	2.13694e+09	2.0632e+09
Com_100_neg	Cannabichromevarin	C19 H26 O2	286.193	8.897	285.185	Full match	No results	Full match	Organoheterocyclic compounds	Benzopyrans	1-benzopyrans	1-benzopyrans	1.82518e+09	1.94512e+09	2.37911e+09	1.7872e+09	2.21971e+09	2.50926e+09	8.91026e+08	1.21641e+09	9.43976e+08	1.0996e+09	1.0788e+09	1.39842e+09	8.40919e+08	7.59816e+08	7.90981e+08	8.27779e+08	7.27923e+08	1.0034e+09	1.60177e+09	1.56247e+09	1.51899e+09
Com_117_neg	N-[3-(aminosulfonyl)phenyl]-2,3-dihydro-1,4-benzodioxine-2-carboxamide	C15 H14 N2 O5 S	334.066	1.283	333.059	Invalid mass	No results	No results					1.24912e+09	1.02707e+09	1.0941e+09	1.32438e+09	7.95184e+08	9.76843e+08	1.78205e+09	1.74239e+09	1.6873e+09	1.48515e+09	1.62994e+09	1.58315e+09	1.25283e+09	1.41577e+09	1.53429e+09	1.22241e+09	1.28857e+09	1.31605e+09	1.46005e+09	1.41615e+09	1.37809e+09
Com_141_neg	Quercetin	C15 H10 O7	302.042	6.64	301.035	Full match	No results	No results	Phenylpropanoids and polyketides	Flavonoids	Flavones	Flavonols	9.83758e+08	7.25732e+08	5.222e+08	4.37917e+08	7.46391e+08	6.3113e+08	5.26412e+08	3.9442e+08	4.48907e+08	6.03136e+08	3.32675e+08	4.55009e+08	1.35537e+09	6.35847e+08	1.59621e+09	1.25463e+09	7.67608e+08	6.90285e+08	8.09979e+08	8.72407e+08	8.08153e+08
Com_148_neg	4-oxo-4,5,6,7-tetrahydrobenzo[b]furan-3-carboxylic acid	C9 H8 O4	180.042	5.569	179.035	Full match	No results	No results					1.01716e+08	1.56036e+08	1.25023e+08	9.1872e+07	1.3039e+08	1.07274e+08	1.0778e+09	1.11128e+09	9.34835e+08	8.52654e+08	9.57707e+08	1.25098e+09	1.45654e+09	1.32977e+09	1.19216e+09	4.47599e+06	6.14608e+06	1.47394e+09	8.00423e+08	8.28801e+08	8.10048e+08
Com_153_neg	4,5-diphenyl-2,3-dihydro-1H-pyrazolo[3,4-c]pyridazin-3-one	C17 H12 N4 O	288.099	5.748	287.092	Invalid mass	No results	No results					9.11038e+08	8.05347e+08	8.05648e+08	7.84766e+08	8.8745e+08	7.67827e+08	1.13338e+09	1.09012e+09	1.18325e+09	1.10784e+09	1.08593e+09	1.11435e+09	1.29056e+09	1.3284e+09	1.32197e+09	1.23786e+09	1.29358e+09	1.44964e+09	1.04547e+09	1.1033e+09	1.05936e+09
Com_174_neg	2-Methoxyestradiol	C19 H26 O3	302.187	8.33	301.18	Full match	No results	Full match	Lipids and lipid-like molecules	Steroids and steroid derivatives	Estrane steroids	Estrogens and derivatives	8.44998e+08	1.03357e+09	1.22871e+09	9.01537e+08	1.17013e+09	1.32577e+09	5.86578e+08	8.73087e+08	6.55372e+08	6.1695e+08	7.3774e+08	9.60608e+08	2.98627e+08	4.30445e+08	4.02404e+08	4.40668e+08	4.26608e+08	4.98139e+08	8.43748e+08	8.64158e+08	8.24562e+08
Com_193_neg	Phloretin	C15 H14 O5	274.084	5.916	273.077	Full match	No results	No results	Phenylpropanoids and polyketides	Linear 1,3-diarylpropanoids	Chalcones and dihydrochalcones	2'-Hydroxy-dihydrochalcones	4.21267e+08	5.76317e+08	4.85748e+08	5.61592e+08	6.54318e+08	4.61825e+08	9.26261e+08	7.96379e+08	9.42825e+08	8.07534e+08	1.06249e+09	9.56294e+08	9.30301e+08	8.87431e+08	7.54742e+08	8.39001e+08	9.05772e+08	8.80124e+08	6.8345e+08	6.53303e+08	6.19563e+08
Com_205_neg	LPA 18:2	C21 H39 O7 P	434.243	9.864	433.235	No results	Full match	No results	Lipids and lipid-like molecules	Glycerophospholipids	Glycerophosphates	1,2-diacylglycerol-3-phosphates	1.23892e+08	1.30667e+08	1.14234e+08	1.04795e+08	6.72425e+07	9.36543e+07	5.84717e+08	7.01828e+08	1.03169e+09	5.44288e+08	6.61407e+08	5.534e+08	5.96924e+08	1.039e+09	5.58553e+08	6.77529e+08	1.11629e+09	7.19798e+08	8.37795e+08	8.51549e+08	8.13552e+08
Com_248_neg	LPI 18:1	C27 H51 O12 P	598.311	11.257	597.304	No results	Full match	No results	Lipids and lipid-like molecules	Glycerophospholipids	Glycerophosphoinositols	Phosphatidylinositols	2.32405e+07	2.24393e+07	3.9243e+06	2.88682e+07	1.88863e+07	2.29644e+07	1.58136e+08	1.35498e+08	1.80024e+08	1.05221e+08	1.49323e+08	1.04143e+08	5.52936e+08	8.19046e+08	5.64614e+08	4.39012e+08	7.55573e+08	8.15439e+08	2.63468e+08	2.63976e+08	2.65931e+08
Com_267_neg	(+/-)9-HpODE	C18 H32 O4	312.23	6.716	311.223	Full match	No results	Full match	Lipids and lipid-like molecules	Fatty Acyls	Lineolic acids and derivatives	Lineolic acids and derivatives	3.62938e+08	5.46523e+08	3.66722e+08	5.69045e+08	2.74128e+08	4.31296e+08	6.64127e+08	7.23439e+08	6.34246e+08	5.94778e+08	6.13852e+08	4.76806e+08	5.38061e+08	5.02915e+08	6.33372e+08	4.93727e+08	4.06945e+08	4.37959e+08	5.33564e+08	5.38475e+08	5.11601e+08
Com_268_neg	8-iso-15-keto Prostaglandin E2	C20 H30 O5	332.198	6.946	331.191	Invalid mass	No results	No results	Lipids and lipid-like molecules	Fatty Acyls	Eicosanoids	Prostaglandins and related compounds	4.77052e+08	5.04323e+08	5.29035e+08	3.56612e+08	6.33581e+08	8.06227e+08	2.25338e+07	1.25258e+08	2.00281e+07	6.89825e+06	1.04627e+08	1.23496e+08	9.54962e+07	1.00799e+08	8.46687e+07	7.63995e+07	1.1075e+08	9.92413e+07	2.63069e+08	2.81692e+08	2.55225e+08
Com_279_neg	Glycerol 3-phosphate	C3 H9 O6 P	172.014	1.295	171.006	Full match	No results	Full match	Lipids and lipid-like molecules	Glycerophospholipids	Glycerophosphates	Glycerophosphates	5.07962e+08	3.97732e+08	4.76572e+08	5.06602e+08	5.45581e+08	4.98162e+08	5.43554e+08	6.00549e+08	5.61361e+08	4.695e+08	5.40515e+08	5.81249e+08	5.02881e+08	6.78915e+08	5.76241e+08	5.93932e+08	6.80432e+08	6.06641e+08	5.68241e+08	5.83983e+08	5.77947e+08
Com_287_neg	2-Oxoglutaric acid	C5 H6 O5	146.022	1.722	145.014	Full match	No results	Full match	Organic acids and derivatives	Keto acids and derivatives	Gamma-keto acids and derivatives	Gamma-keto acids and derivatives	5.03759e+08	4.48587e+08	3.81513e+08	4.95162e+08	3.31552e+08	4.96341e+08	4.31657e+08	6.45083e+08	4.52151e+08	4.59936e+08	3.73765e+08	4.71265e+08	2.98923e+08	2.15022e+08	3.03311e+08	2.44623e+08	2.67674e+08	2.73638e+08	5.09638e+08	5.40568e+08	5.11386e+08
Com_356_neg	LPS 18:1	C24 H46 N O9 P	523.29	9.706	522.283	No results	Full match	No results	Lipids and lipid-like molecules	Glycerophospholipids	Glycerophosphoserines	Phosphatidylserines	2.21097e+07	2.16834e+07	2.06717e+07	2.4865e+07	1.69839e+07	2.11402e+07	1.04886e+08	1.18175e+08	1.42612e+08	9.79772e+07	1.11162e+08	1.12662e+08	3.28036e+08	4.11347e+08	2.61524e+08	2.44312e+08	3.90878e+08	5.36081e+08	1.62883e+08	1.63092e+08	1.59021e+08
Com_357_neg	2-Aminoadipic acid	C6 H11 N O4	161.069	2.244	160.062	Full match	No results	Full match	Organic acids and derivatives	Carboxylic acids and derivatives	Amino acids, peptides, and analogues	Alpha amino acids	3.9315e+08	3.74708e+08	2.79477e+08	3.70339e+08	2.01012e+08	2.74709e+08	3.65938e+08	4.28037e+08	4.31257e+08	3.66144e+08	3.79158e+08	3.41689e+08	4.67651e+08	5.09751e+08	5.01474e+08	4.49845e+08	5.11222e+08	4.59811e+08	3.72878e+08	4.05197e+08	3.95764e+08
Com_358_neg	N-Acetyl-DL-norvaline	C7 H13 N O3	159.09	4.978	158.082	Full match	No results	Full match	Organic acids and derivatives	Carboxylic acids and derivatives	Amino acids, peptides, and analogues	N-acyl-alpha amino acids	3.00605e+08	5.16657e+08	3.07283e+08	3.49173e+08	3.98364e+08	3.19457e+08	3.74055e+08	4.85533e+08	4.10332e+08	3.39446e+08	3.95449e+08	4.26122e+08	4.00343e+08	4.30936e+08	4.48649e+08	4.06749e+08	4.61215e+08	4.47549e+08	3.8151e+08	4.15396e+08	4.02415e+08
Com_406_neg	Fumaric acid	C4 H4 O4	116.011	1.501	115.004	No results	Full match	Full match	Organic acids and derivatives	Carboxylic acids and derivatives	Dicarboxylic acids and derivatives	Dicarboxylic acids and derivatives	1.67675e+08	1.39104e+08	1.34956e+08	1.65892e+08	1.11822e+08	1.52377e+08	2.79994e+08	2.89579e+08	2.87671e+08	2.34345e+08	2.5431e+08	2.57547e+08	4.0115e+08	1.44417e+08	4.41346e+08	3.71554e+08	2.21947e+06	4.44443e+08	2.57993e+08	2.80222e+08	2.84176e+08
Com_427_neg	LPS 18:2	C24 H44 N O9 P	521.275	9.016	520.267	No results	Full match	No results	Lipids and lipid-like molecules	Glycerophospholipids	Glycerophosphoserines	Phosphatidylserines	3.42818e+06	1.68955e+07	1.61578e+07	8.97825e+06	5.15448e+06	7.66004e+06	9.0221e+07	1.03678e+08	1.17516e+08	7.56926e+07	8.9999e+07	7.86833e+07	2.55466e+08	3.50147e+08	2.39601e+08	1.91073e+08	3.00192e+08	4.25537e+08	1.29402e+08	1.28201e+08	1.25026e+08
Com_444_neg	4-Methyl-2-Oxopentanoic Acid	C6 H10 O3	130.063	5.51	129.056	No results	No results	Full match					9.15322e+07	1.01841e+08	6.34747e+07	1.14237e+08	5.75985e+07	6.36365e+07	2.13302e+08	2.92511e+08	2.32698e+08	2.24063e+08	2.14546e+08	2.57734e+08	4.24962e+08	3.2019e+08	3.41199e+08	3.44267e+08	3.56411e+08	3.8084e+08	2.15619e+08	2.33149e+08	2.10939e+08
Com_470_neg	3-Phenoxybenzoic acid	C13 H10 O3	214.063	7.663	213.056	Full match	No results	No results	Benzenoids	Benzene and substituted derivatives	Diphenylethers	Diphenylethers	1.92258e+08	1.80067e+08	1.5905e+08	2.03666e+08	1.27995e+08	1.66086e+08	2.79119e+08	3.57797e+08	2.96155e+08	2.30355e+08	2.8199e+08	3.07228e+08	2.33578e+08	2.66227e+08	2.16759e+08	2.24817e+08	2.23621e+08	2.38868e+08	2.79778e+08	2.94662e+08	3.01585e+08
Com_512_neg	N-Acetyl-α-D-glucosamine 1-phosphate	C8 H16 N O9 P	301.056	1.315	300.048	Full match	No results	Full match					1.97664e+08	2.28646e+08	2.06655e+08	2.52002e+08	1.82321e+08	2.18708e+08	3.11287e+08	3.17571e+08	3.26223e+08	2.74408e+08	2.8103e+08	2.96095e+08	3.04254e+08	2.79687e+08	3.14838e+08	2.79851e+08	2.72004e+08	3.08551e+08	2.80998e+08	2.8751e+08	2.73168e+08
Com_519_neg	3-(3-Methoxyphenyl)propionic acid	C10 H12 O3	180.079	6.684	179.071	No results	No results	Full match					3.21732e+08	2.98804e+08	2.93595e+08	3.206e+08	3.68015e+08	2.97856e+08	2.23278e+08	1.69853e+08	1.60373e+08	2.10297e+08	1.51061e+08	2.40067e+08	1.37158e+08	1.61846e+08	1.58101e+08	1.30361e+08	1.50099e+08	1.41332e+08	2.55468e+08	2.64292e+08	2.62497e+08
Com_538_neg	Suberic acid	C8 H14 O4	128.084	5.631	173.082	Invalid mass	No results	No results	Lipids and lipid-like molecules	Fatty Acyls	Fatty acids and conjugates	Medium-chain fatty acids	1.67434e+08	1.74602e+08	1.86808e+08	2.38246e+08	1.37635e+08	1.97984e+08	2.91259e+08	2.95041e+08	3.07538e+08	3.09879e+08	2.83579e+08	2.26073e+08	2.48413e+08	2.60148e+08	3.05847e+08	2.36121e+08	2.54597e+08	2.30568e+08	2.51771e+08	2.63787e+08	2.58547e+08
Com_549_neg	3-Phenyllactic acid	C9 H10 O3	120.057	5.695	165.056	Invalid mass	Invalid mass	No results	Phenylpropanoids and polyketides	Phenylpropanoic acids	Not available	Phenylpropanoic acids	1.00766e+08	1.01376e+08	7.015e+07	9.29038e+07	8.41424e+07	6.53217e+07	2.24467e+08	2.43914e+08	2.4404e+08	2.09721e+08	2.08525e+08	2.10981e+08	2.9361e+08	2.96744e+08	3.06555e+08	2.31271e+08	2.83806e+08	2.85621e+08	1.90424e+08	1.88274e+08	2.10851e+08
Com_575_neg	D-α-Hydroxyglutaric acid	C5 H8 O5	148.037	1.928	147.03	Full match	No results	Full match	Organic acids and derivatives	Hydroxy acids and derivatives	Short-chain hydroxy acids and derivatives	Short-chain hydroxy acids and derivatives	9.69346e+07	7.69286e+07	7.97106e+07	9.21821e+07	7.02418e+07	8.45433e+07	2.19936e+08	2.30284e+08	2.02916e+08	1.80022e+08	2.0161e+08	1.8876e+08	2.68666e+08	2.70489e+08	2.94265e+08	2.33621e+08	2.48933e+08	2.86185e+08	1.6913e+08	1.89986e+08	1.80871e+08
Com_580_neg	δ-Gluconic acid δ-lactone	C6 H10 O6	178.048	1.398	177.04	Full match	No results	Full match	Organic oxygen compounds	Organooxygen compounds	Carbohydrates and carbohydrate conjugates	Gluconolactones	2.92596e+08	1.96937e+08	2.01375e+08	2.15157e+08	2.67666e+08	1.92883e+08	1.48398e+08	1.34757e+08	1.60423e+08	2.1442e+07	1.31588e+08	2.43337e+07	1.8169e+08	2.47651e+08	1.78232e+08	1.9225e+08	2.42196e+08	2.4899e+08	1.78839e+08	2.26042e+08	2.26061e+08
Com_639_neg	N-Acetyl-L-glutamine	C7 H12 N2 O4	188.08	1.714	187.072	Full match	No results	No results	Organic acids and derivatives	Carboxylic acids and derivatives	Amino acids, peptides, and analogues	Glutamine and derivatives	4.87103e+07	4.707e+07	3.52708e+07	4.75788e+07	2.59272e+07	3.39779e+07	2.37341e+08	1.86472e+08	2.35571e+08	2.10331e+08	2.00208e+08	1.36233e+08	2.29054e+08	2.40009e+08	2.47845e+08	2.30101e+08	2.63133e+08	2.18808e+08	1.48505e+08	1.60267e+08	1.4792e+08
Com_650_neg	LPC 18:2	C26 H50 N O7 P	565.337	8.931	564.33	No results	Invalid mass	No results	Lipids and lipid-like molecules	Glycerophospholipids	Glycerophosphocholines	Phosphocholines	2.3338e+07	2.58071e+07	2.80963e+07	3.35264e+07	2.3342e+07	3.78768e+07	7.74494e+07	1.27309e+08	1.18763e+08	7.21244e+07	9.3367e+07	1.40796e+08	1.60635e+08	1.95102e+08	1.39378e+08	1.298e+08	1.75642e+08	2.50258e+08	1.15065e+08	1.06824e+08	1.09346e+08
Com_713_neg	5,7,3',4',5'-Pentahydroxyflavone	C15 H10 O7	302.042	5.552	301.035	Full match	No results	No results	Phenylpropanoids and polyketides	Flavonoids	Flavones	Flavones	2.21481e+08	1.48384e+08	1.34952e+08	1.41043e+08	1.22528e+08	1.43352e+08	8.22381e+07	7.15434e+07	8.17983e+07	1.15319e+08	1.04132e+08	9.0993e+07	1.07773e+08	1.27522e+08	9.01662e+07	1.55453e+08	1.63949e+08	1.17782e+08	8.76422e+07	7.69275e+07	8.60438e+07
Com_744_neg	Eriodictyol	C15 H12 O6	288.063	6.156	287.056	Full match	No results	No results	Phenylpropanoids and polyketides	Flavonoids	Flavans	Flavanones	1.98509e+08	1.86626e+08	2.05681e+08	1.91409e+08	2.26516e+08	2.0293e+08	1.84606e+07	3.4783e+07	2.79149e+07	3.61948e+07	6.4333e+06	1.48169e+07	6.5334e+06	3.7894e+06	6.09284e+06	6.54194e+06	6.37892e+06	6.35457e+06	7.04687e+07	7.54139e+07	8.50442e+07
Com_759_neg	Resveratrol	C14 H12 O3	228.078	6.46	273.077	Full match	No results	No results	Phenylpropanoids and polyketides	Stilbenes	Not available	Stilbenes	2.06207e+08	1.83576e+08	1.80608e+08	9.66224e+07	1.76578e+08	1.53692e+08	9.63452e+07	1.62529e+08	5.57698e+07	1.40893e+08	6.0693e+07	9.95696e+07	4.34768e+07	4.5763e+07	4.09602e+07	4.30866e+07	4.10821e+07	4.57448e+07	1.88901e+08	1.98545e+08	1.81703e+08
Com_762_neg	4-phenylbenzo[4,5]imidazo[1,2-a]pyrimidin-2-amine	C16 H12 N4	214.099	7.286	259.097	Invalid mass	No results	No results					7.18491e+07	1.26125e+08	1.43215e+08	1.13935e+08	2.22287e+08	1.28942e+08	1.25311e+08	1.05194e+08	1.21723e+08	1.45972e+08	1.22172e+08	1.24511e+08	5.00569e+07	5.41563e+07	7.42693e+07	7.08334e+07	7.40474e+07	3.79166e+07	1.18954e+08	1.24071e+08	1.15005e+08
Com_797_neg	2-furyl[4-(1H-indol-4-yl)piperazino]methanone	C17 H17 N3 O2	295.132	5.97	294.125	Full match	No results	No results					5.49393e+07	3.57783e+07	4.41901e+07	4.44216e+07	5.23446e+07	4.99821e+07	6.39394e+07	5.08288e+07	6.00098e+07	5.24576e+07	5.49587e+07	4.04693e+07	1.73608e+08	1.70285e+08	1.6627e+08	1.44843e+08	1.97355e+08	1.70317e+08	8.37553e+07	8.75245e+07	8.25736e+07
Com_798_neg	D-Xylonic Acid	C5 H10 O6	166.048	1.307	165.04	No results	No results	Full match	Organic oxygen compounds	Organooxygen compounds	Carbohydrates and carbohydrate conjugates	Sugar acids and derivatives	7.59924e+07	7.5623e+07	7.20935e+07	1.00465e+08	7.05746e+07	7.34391e+07	1.83232e+08	1.48999e+08	1.69962e+08	1.29897e+08	1.53608e+08	1.32463e+08	1.10927e+08	1.09535e+08	1.33174e+08	1.09154e+08	1.38913e+08	5.60429e+07	1.20967e+08	1.21468e+08	1.21107e+08
Com_855_neg	2-Isopropylmalic acid	C7 H12 O5	176.069	5.433	175.061	Full match	No results	Full match	Lipids and lipid-like molecules	Fatty Acyls	Fatty acids and conjugates	Hydroxy fatty acids	9.15331e+07	1.68437e+08	9.57191e+07	1.02051e+08	1.02198e+08	1.1036e+08	1.00583e+08	1.2458e+08	8.65132e+07	8.82594e+07	1.30739e+08	1.53927e+08	6.81265e+07	6.95199e+07	6.38661e+07	5.61708e+07	7.1736e+07	6.71018e+07	9.66227e+07	1.08164e+08	1.04666e+08
Com_905_neg	gamma-Nonanolactone	C9 H16 O2	156.115	5.571	201.113	No results	No results	Full match	Organoheterocyclic compounds	Lactones	Gamma butyrolactones	Gamma butyrolactones	4.02116e+07	9.34851e+07	8.25239e+07	5.18223e+07	4.67421e+07	6.7637e+07	7.79484e+07	1.45308e+08	8.43597e+07	8.79552e+07	8.87081e+07	1.47712e+08	6.68961e+06	3.69916e+07	3.42315e+07	1.64766e+07	2.03102e+07	1.26525e+07	7.42654e+07	7.49446e+07	4.6077e+07
Com_927_neg	Isorhamnetin	C16 H12 O7	316.058	5.709	315.05	Full match	No results	No results	Phenylpropanoids and polyketides	Flavonoids	Flavones	Flavonols	8.62959e+07	1.5147e+08	1.08554e+08	9.94483e+07	8.42503e+07	1.18743e+08	4.90108e+07	6.00054e+07	5.15404e+07	4.95137e+07	5.40342e+07	5.73029e+07	1.0712e+08	6.80952e+07	1.08757e+08	1.06328e+08	9.98754e+07	1.12474e+08	8.14236e+07	1.28123e+08	1.27184e+08
Com_984_neg	Astilbin	C21 H22 O11	450.116	5.347	449.108	Full match	No results	No results	Phenylpropanoids and polyketides	Flavonoids	Flavonoid glycosides	Flavonoid-3-O-glycosides	1.05618e+08	7.62611e+07	6.65592e+07	8.59073e+07	6.48073e+07	6.93989e+07	1.00324e+08	1.043e+08	1.16787e+08	1.02878e+08	1.14881e+08	1.29822e+08	9.40332e+07	1.1793e+08	1.16903e+08	1.09482e+08	1.15864e+08	1.20736e+08	9.42734e+07	1.05727e+08	9.20668e+07
Com_994_neg	3-Phosphoglyceric acid	C3 H7 O7 P	150.016	1.382	184.986	Invalid mass	No results	No results	Organic oxygen compounds	Organooxygen compounds	Carbohydrates and carbohydrate conjugates	Sugar acids and derivatives	2.70725e+06	3.16486e+06	9.36614e+06	3.09394e+07	1.29386e+07	1.21776e+07	5.96418e+07	6.90452e+07	7.24391e+07	5.1422e+07	7.94565e+07	6.29556e+07	8.7239e+07	1.26337e+08	9.7833e+07	3.45526e+07	1.43594e+08	6.52544e+07	5.61728e+07	6.98792e+07	6.2575e+07
Com_1005_neg	1,5,8-Trihydroxy-9-oxo-9H-xanthen-3-yl beta-D-glucopyranoside	C19 H18 O11	422.082	1.277	421.075	Invalid mass	No match	No match					1.07565e+08	9.41059e+07	1.13112e+08	1.41921e+08	1.06499e+08	1.10754e+08	1.07766e+08	1.1357e+08	1.11947e+08	1.01976e+08	1.02382e+08	1.06233e+08	1.15455e+08	1.20114e+08	1.16448e+08	1.15202e+08	1.16116e+08	1.1003e+08	1.18904e+08	1.20378e+08	1.12905e+08
Com_1006_neg	3-Hydroxyflavone	C15 H10 O3	238.062	6.177	237.055	Full match	No results	No results	Phenylpropanoids and polyketides	Flavonoids	Flavones	Flavonols	8.12896e+07	9.51947e+07	1.05897e+08	8.36341e+07	9.07089e+07	8.12251e+07	9.02474e+07	9.37528e+07	9.50488e+07	9.40594e+07	1.08998e+08	1.26028e+08	9.3785e+07	1.19481e+08	9.08416e+07	1.20586e+08	1.06076e+08	1.14027e+08	8.21505e+07	9.47062e+07	9.83101e+07
Com_1042_neg	2,3-dinor Prostaglandin E1	C18 H30 O5	326.209	6.518	325.202	Full match	No results	No results	Lipids and lipid-like molecules	Fatty Acyls	Eicosanoids	Prostaglandins and related compounds	6.1262e+07	5.70857e+07	2.89757e+07	5.66258e+07	5.57125e+07	1.13283e+08	1.24245e+08	1.23689e+08	5.26221e+07	1.03501e+08	6.6977e+07	4.27273e+07	1.13151e+08	9.39276e+07	9.81728e+07	8.3696e+07	5.25826e+07	1.13156e+08	9.26276e+07	1.34933e+08	8.0808e+07
Com_1045_neg	LPC 18:1	C26 H52 N O7 P	567.353	9.496	566.345	No results	Invalid mass	No results	Lipids and lipid-like molecules	Glycerophospholipids	Glycerophosphocholines	Phosphocholines	1.1849e+07	1.29357e+07	1.39725e+07	1.59255e+07	1.26444e+07	1.68504e+07	3.05454e+07	2.53583e+07	4.37354e+07	3.05586e+07	3.21908e+07	4.86811e+07	8.53916e+07	1.0129e+08	7.73046e+07	8.0611e+07	8.73788e+07	1.324e+08	5.39614e+07	5.47147e+07	5.41022e+07
Com_1047_neg	Elaidic acid	C18 H34 O2	282.256	9.273	281.248	Full match	No results	No results	Lipids and lipid-like molecules	Fatty Acyls	Fatty acids and conjugates	Long-chain fatty acids	4.30971e+06	4.57683e+06	4.04695e+06	4.70675e+06	4.05105e+06	4.38302e+06	2.94098e+07	2.05677e+07	3.52138e+07	2.60586e+07	2.48574e+07	2.53146e+07	9.94034e+07	1.14563e+08	9.25472e+07	8.50408e+07	9.89112e+07	1.32103e+08	5.08779e+07	5.06652e+07	4.83669e+07
Com_1051_neg	3,3-Dimethylglutaric acid	C7 H12 O4	114.068	4.955	159.066	Invalid mass	No results	No match	Lipids and lipid-like molecules	Fatty Acyls	Fatty acids and conjugates	Methyl-branched fatty acids	5.88074e+07	5.17823e+07	4.50714e+07	5.43003e+07	4.22948e+07	4.68672e+07	1.00581e+08	1.22825e+08	1.08552e+08	9.01622e+07	1.15293e+08	8.79247e+07	9.73936e+07	1.00143e+08	1.28067e+08	8.42017e+07	9.18312e+07	9.11049e+07	8.73608e+07	9.63637e+07	9.14137e+07
Com_1080_neg	3-Ureidopropionic acid	C4 H8 N2 O3	132.054	1.252	131.046	Full match	No results	Full match	Organic acids and derivatives	Organic carbonic acids and derivatives	Ureas	Ureas	7.08937e+07	5.62169e+07	5.4366e+07	5.98447e+07	4.18555e+07	5.35502e+07	1.18537e+08	1.04139e+08	1.19905e+08	1.14449e+08	1.04641e+08	9.12529e+07	9.84021e+07	1.02596e+08	1.10245e+08	9.74827e+07	1.12137e+08	1.0543e+08	9.48754e+07	8.93406e+07	8.94962e+07
Com_1100_neg	D-ribose 5-phosphate	C5 H11 O8 P	194.043	1.351	193.035	Invalid mass	Invalid mass	No match	Organic oxygen compounds	Organooxygen compounds	Carbohydrates and carbohydrate conjugates	Pentose phosphates	1.20299e+08	9.7777e+07	9.94593e+07	1.25993e+08	1.05878e+08	1.06815e+08	6.53127e+07	6.85439e+07	6.80765e+07	6.30097e+07	6.33889e+07	4.42564e+07	7.50037e+07	7.33517e+07	1.05956e+08	6.91837e+07	8.10583e+07	7.04203e+07	8.54492e+07	6.59774e+07	8.34524e+07
Com_1132_neg	3-Hydroxysebacic acid	C10 H18 O5	218.115	5.574	217.108	No results	Full match	No results	Organic acids and derivatives	Hydroxy acids and derivatives	Medium-chain hydroxy acids and derivatives	Medium-chain hydroxy acids and derivatives	8.47114e+06	4.7539e+07	2.0475e+07	3.5184e+07	2.34397e+07	2.24317e+07	7.51295e+07	1.09349e+08	6.87092e+07	7.9572e+07	8.26817e+07	7.3016e+07	8.40196e+07	8.83368e+07	9.54303e+07	9.33797e+07	9.3553e+07	7.26669e+07	6.63206e+07	6.4336e+07	5.76729e+07
Com_1149_neg	LPI 16:0	C25 H49 O12 P	572.295	11.225	571.288	No results	Full match	No results	Lipids and lipid-like molecules	Glycerophospholipids	Glycerophosphoinositols	Phosphatidylinositols	3.90554e+07	4.186e+07	5.03111e+07	5.0622e+07	5.62508e+07	6.30449e+07	4.2643e+07	2.12375e+07	4.96577e+07	3.57312e+07	3.64248e+07	3.93449e+07	5.43954e+07	1.09559e+08	6.35906e+07	6.738e+07	8.8935e+07	9.10035e+07	6.2177e+07	6.00342e+07	5.8251e+07
Com_1188_neg	Prostaglandin A2	C20 H30 O4	316.203	8.52	315.196	Invalid mass	No results	No match	Lipids and lipid-like molecules	Fatty Acyls	Eicosanoids	Prostaglandins and related compounds	8.35658e+07	8.45593e+07	9.96258e+07	7.29303e+07	1.10764e+08	1.12117e+08	3.48742e+07	5.38777e+07	3.5339e+07	3.44149e+07	3.87194e+07	5.27743e+07	3.1877e+07	2.11119e+07	2.92213e+07	2.45142e+07	2.53646e+07	3.48643e+07	5.24885e+07	5.11367e+07	5.34724e+07
Com_1273_neg	Formononetin	C16 H12 O4	268.074	7.679	267.066	Full match	No results	No results	Phenylpropanoids and polyketides	Isoflavonoids	O-methylated isoflavonoids	4'-O-methylisoflavones	7.7168e+06	358066	4.89246e+06	4.02281e+06	4.8566e+06	5.63921e+06	3.17272e+07	1.56649e+07	2.1859e+07	2.55747e+07	4.04424e+07	2.69499e+07	8.59875e+07	8.84572e+07	9.67604e+07	7.39284e+07	7.07275e+07	9.52026e+07	1.19632e+07	1.53509e+07	1.55454e+07
Com_1279_neg	Hexadecanedioic acid	C16 H30 O4	286.214	6.275	285.207	Full match	No results	No results	Lipids and lipid-like molecules	Fatty Acyls	Fatty acids and conjugates	Long-chain fatty acids	2.76709e+07	6.334e+07	7.20553e+07	7.93693e+07	3.63168e+07	7.58859e+07	6.7323e+07	8.93898e+07	6.44836e+07	3.53429e+07	6.03655e+07	6.45524e+07	3.86156e+07	7.33752e+07	8.96392e+07	7.66722e+07	5.48904e+07	6.73351e+07	6.64956e+07	6.76241e+07	6.02179e+07
Com_1289_neg	LPA 2:0	C5 H11 O7 P	214.024	1.407	213.017	No results	Full match	Full match	Lipids and lipid-like molecules	Glycerophospholipids	Glycerophosphates	1,2-diacylglycerol-3-phosphates	5.58557e+07	6.26626e+07	7.31212e+07	8.641e+07	1.03644e+08	6.96175e+07	2.22163e+07	2.03077e+07	2.51854e+07	2.66877e+07	2.03341e+07	1.98386e+07	1.51354e+07	1.12263e+07	1.35778e+07	1.51797e+07	1.09339e+07	1.18971e+07	4.50417e+07	4.69898e+07	3.10424e+07
Com_1302_neg	Dodecanedioic acid	C12 H22 O4	230.152	5.864	229.144	Full match	No results	No results	Lipids and lipid-like molecules	Fatty Acyls	Fatty acids and conjugates	Medium-chain fatty acids	1.66348e+07	4.96063e+07	2.80142e+07	3.88092e+07	2.33108e+07	3.65877e+07	6.80009e+07	8.69561e+07	7.07485e+07	5.73763e+07	6.24747e+07	5.87125e+07	3.04728e+07	3.90233e+07	4.44634e+07	3.39245e+07	3.88061e+07	3.13545e+07	4.44111e+07	4.95989e+07	4.28311e+07
Com_1328_neg	dUTP	C9 H15 N2 O14 P3	467.975	9.517	466.968	No results	No results	Full match	Nucleosides, nucleotides, and analogues	Pyrimidine nucleotides	Pyrimidine deoxyribonucleotides	Pyrimidine 2'-deoxyribonucleoside triphosphates	6.8141e+07	7.05882e+07	7.27531e+07	6.95734e+07	7.05149e+07	6.93093e+07	7.50296e+07	7.99267e+07	7.77284e+07	8.13717e+07	7.68427e+07	8.25314e+07	6.52065e+07	5.97442e+07	6.13919e+07	6.48194e+07	6.2204e+07	6.21919e+07	7.3096e+07	8.0116e+07	7.33293e+07
Com_1345_neg	Cytidine-5'-monophosphate	C9 H14 N3 O8 P	323.051	1.435	322.044	No results	Full match	Full match	Nucleosides, nucleotides, and analogues	Pyrimidine nucleotides	Pyrimidine ribonucleotides	Pyrimidine ribonucleoside monophosphates	8.3094e+06	3.70578e+06	6.31305e+06	4.1743e+06	2.24357e+06	3.89253e+06	4.63612e+07	4.941e+07	3.57437e+07	2.48565e+07	4.06023e+07	4.11746e+07	6.92795e+07	8.18662e+07	8.9214e+07	6.97296e+07	5.62817e+07	6.92028e+07	3.57654e+07	3.73018e+07	3.46304e+07
Com_1462_neg	L-(-)-Glyceric acid	C3 H6 O4	106.027	1.416	105.019	No results	No results	Full match	Organic acids and derivatives	Hydroxy acids and derivatives	Beta hydroxy acids and derivatives	Beta hydroxy acids and derivatives	3.02876e+07	2.58923e+07	2.61291e+07	3.05713e+07	2.37751e+07	2.87163e+07	4.88186e+07	4.61984e+07	4.74795e+07	3.91703e+07	4.40775e+07	4.13069e+07	6.27313e+07	7.3948e+07	7.10957e+07	6.49182e+07	7.61649e+07	6.62318e+07	3.84947e+07	4.60432e+07	4.38203e+07
Com_1490_neg	D-Threose	C4 H8 O4	120.042	1.319	119.035	No results	No results	Full match	Organic oxygen compounds	Organooxygen compounds	Carbohydrates and carbohydrate conjugates	Monosaccharides	9.67697e+06	1.96566e+07	2.30858e+07	2.31577e+07	8.00759e+06	7.98268e+07	5.59805e+06	1.80434e+07	8.12146e+06	8.17592e+06	1.63689e+07	7.68734e+06	1.39741e+07	1.20448e+07	1.52091e+07	1.50309e+07	1.32556e+07	3.84198e+06	1.73508e+07	1.96684e+07	1.84104e+07
Com_1565_neg	Genipin	C11 H14 O5	208.073	5.495	207.066	Invalid mass	No results	No match	Lipids and lipid-like molecules	Prenol lipids	Monoterpenoids	Iridoids and derivatives	2.29716e+07	1.68491e+07	1.88904e+07	2.07912e+07	1.68518e+07	1.77211e+07	3.5641e+07	3.6543e+07	3.46471e+07	3.05977e+07	3.04922e+07	3.92267e+07	5.33488e+07	6.74165e+07	5.98986e+07	5.35311e+07	6.34111e+07	5.7466e+07	3.67994e+07	3.4961e+07	3.47759e+07
Com_1584_neg	L-Arabinitol	C5 H12 O5	152.069	2.34	133.051	No results	No results	Full match	Organic oxygen compounds	Organooxygen compounds	Carbohydrates and carbohydrate conjugates	Sugar alcohols	2.93599e+07	4.63359e+07	3.51721e+07	3.82007e+07	4.78326e+07	4.59274e+07	4.79187e+07	6.46251e+07	4.15766e+07	3.94715e+07	4.37961e+07	5.43907e+07	2.74186e+07	3.17941e+07	2.54172e+07	2.2986e+07	2.02925e+07	2.42704e+07	3.8417e+07	4.07956e+07	3.95029e+07
Com_1641_neg	LPS 20:4	C26 H44 N O9 P	545.272	9.709	544.265	No results	Invalid mass	No results	Lipids and lipid-like molecules	Glycerophospholipids	Glycerophosphoserines	Phosphatidylserines	2.27762e+06	2.52827e+06	2.34516e+06	2.74389e+06	1.56025e+06	2.00551e+06	1.3287e+07	1.39078e+07	1.70038e+07	8.75808e+06	1.35659e+07	1.27029e+07	4.04204e+07	4.15835e+07	3.2778e+07	3.1005e+07	4.72317e+07	6.52426e+07	1.98678e+07	2.00872e+07	1.93665e+07
Com_1719_neg	2-Methylbutyl beta-D-glucopyranoside	C11 H22 O6	296.152	5.867	295.145	Invalid mass	No results	No match					1.66612e+07	1.54831e+07	1.68434e+07	1.53022e+07	1.65254e+07	1.66626e+07	3.85815e+07	3.25782e+07	3.71413e+07	2.98249e+07	3.47764e+07	2.78727e+07	5.76968e+07	5.7801e+07	5.38776e+07	5.12046e+07	5.51627e+07	5.55984e+07	3.27216e+07	3.52648e+07	3.33714e+07
Com_1792_neg	Asaraldehyde	C10 H12 O4	196.073	5.529	195.066	No results	No results	Full match	Benzenoids	Benzene and substituted derivatives	Benzoyl derivatives	Benzoyl derivatives	8.19422e+06	1.76756e+07	1.18033e+07	9.34682e+06	1.50685e+07	6.64039e+06	2.78159e+07	3.37731e+07	2.54531e+07	2.6001e+07	2.62972e+07	5.22603e+07	3.35548e+07	3.58008e+06	2.71806e+07	3.35211e+07	2.73186e+07	4.10232e+07	2.49427e+07	2.53327e+07	2.04273e+07
Com_1797_neg	Gibberellic acid	C19 H22 O6	346.142	6.798	345.134	Full match	No results	No results	Lipids and lipid-like molecules	Prenol lipids	Diterpenoids	C19-gibberellin 6-carboxylic acids	2.35615e+07	2.00902e+07	2.26913e+07	2.41976e+07	2.17356e+07	1.9639e+07	4.09519e+07	3.30224e+07	3.93182e+07	5.96598e+07	5.24721e+07	3.74733e+07	2.58073e+07	2.05943e+07	2.03664e+07	2.36292e+07	2.68409e+07	2.32657e+07	4.81379e+07	3.20426e+07	2.54797e+07
Com_1833_neg	N-(1,3-benzodioxol-5-yl)-3,4,5-trimethoxybenzamide	C17 H17 N O6	331.105	5.524	330.098	Full match	No results	No results					1.34131e+07	1.36698e+07	9.33481e+06	1.14434e+07	3.65855e+06	9.70279e+06	3.72397e+07	5.18869e+07	4.25102e+07	2.37927e+07	3.12642e+07	4.29685e+07	4.9913e+07	4.56521e+07	4.117e+07	4.05438e+07	3.79857e+07	4.37903e+07	3.65469e+07	3.76393e+07	3.25041e+07
Com_1844_neg	4-Oxoproline	C5 H7 N O3	147.053	2.275	146.046	Invalid mass	No results	No match	Organic acids and derivatives	Carboxylic acids and derivatives	Amino acids, peptides, and analogues	Proline and derivatives	2.0264e+07	2.02959e+07	1.76275e+07	1.95103e+07	1.55938e+07	1.70678e+07	3.17785e+07	3.57234e+07	3.41007e+07	3.37337e+07	3.25527e+07	3.01858e+07	4.57748e+07	4.38325e+07	5.53243e+07	4.45882e+07	4.4968e+07	4.91481e+07	2.89385e+07	3.35773e+07	3.97217e+07
Com_1875_neg	Chlortetracycline	C22 H23 Cl N2 O8	478.11	5.829	477.103	Invalid mass	No results	No results	Phenylpropanoids and polyketides	Tetracyclines	Not available	Tetracyclines	2.26686e+07	1.8745e+07	2.18776e+07	2.14483e+07	2.30248e+07	1.3584e+06	3.14485e+07	2.47351e+07	3.7593e+07	3.74249e+07	2.93418e+07	2.38881e+06	5.57632e+07	5.7634e+06	9.94019e+06	4.30032e+06	5.34648e+06	4.16847e+07	3.42963e+07	3.57533e+07	3.96251e+07
Com_1973_neg	D-Ribose	C5 H10 O5	150.053	1.39	149.046	No results	No results	Full match	Organic oxygen compounds	Organooxygen compounds	Carbohydrates and carbohydrate conjugates	Pentoses	3.36548e+07	3.50975e+07	3.27015e+07	3.90729e+07	2.6488e+07	3.8992e+07	4.37781e+07	3.75076e+07	4.72059e+07	3.56766e+07	4.02473e+07	2.93052e+07	2.77202e+07	2.81228e+07	3.09771e+07	3.19608e+07	2.86102e+07	2.50182e+07	3.30392e+07	3.72381e+07	3.57432e+07
Com_2142_neg	2-[(3S)-1-(Cyclohexylmethyl)-3-pyrrolidinyl]-5-fluoro-1H-benzimidazole	C18 H24 F N3	301.2	5.38	300.193	Invalid mass	No results	No results	Organoheterocyclic compounds	Benzimidazoles	Not available	Benzimidazoles	4.47235e+07	3.84933e+07	3.05523e+07	3.92702e+07	2.45051e+07	3.20723e+07	3.46785e+07	3.53105e+07	3.63235e+07	3.08576e+07	3.28965e+07	2.62628e+07	2.86841e+07	2.55498e+07	3.56427e+07	2.15582e+07	2.40374e+07	2.21068e+07	3.32341e+07	3.45238e+07	3.2027e+07
Com_2143_neg	8,8'-dicarboxy-1,1'-binaphthalene	C22 H14 O4	342.092	4.914	341.084	Invalid mass	No results	No results					4.30931e+07	4.2903e+07	3.10288e+07	2.89834e+07	2.41959e+07	2.97942e+07	1.96786e+07	2.05836e+07	1.96918e+07	1.60706e+07	1.82153e+07	1.86591e+07	2.72414e+07	3.24871e+07	2.8451e+07	2.18763e+07	2.36649e+07	2.68193e+07	2.61361e+07	2.67648e+07	2.56047e+07
Com_2177_neg	N-Acetyl-1-aspartylglutamic acid	C11 H16 N2 O8	152.047	5.539	303.087	Invalid mass	No results	No match	Organic acids and derivatives	Carboxylic acids and derivatives	Amino acids, peptides, and analogues	Dipeptides	4.36606e+07	2.842e+07	2.78367e+07	2.8497e+07	1.93492e+07	3.38602e+07	2.53468e+07	6.53255e+06	3.63535e+07	3.47495e+07	9.42042e+06	2.91648e+07	1.91846e+07	2.36654e+07	3.22623e+07	1.6617e+07	3.27795e+07	2.76751e+07	2.3528e+07	1.56481e+07	3.26717e+07
Com_2236_neg	Oleic acid	C18 H34 O2	282.256	10.509	281.248	Full match	No results	No results	Lipids and lipid-like molecules	Fatty Acyls	Fatty acids and conjugates	Long-chain fatty acids	7.72136e+06	2.90147e+06	8.74439e+06	7.77223e+06	6.29422e+06	8.29488e+06	244963	777576	1.05592e+07	1.58167e+07	9.39892e+06	5.63635e+06	2.50045e+07	2.59983e+07	2.96948e+07	3.63421e+07	4.2876e+07	2.19802e+07	2.58985e+07	2.42536e+07	2.29155e+07
Com_2241_neg	D-Fructose 1,6-bisphosphate	C6 H14 O12 P2	339.995	1.302	338.988	No results	No results	Full match					1.33148e+07	1.68694e+07	8.97068e+06	1.87075e+07	9.63028e+06	1.10639e+07	2.70888e+07	3.35795e+07	8.39744e+06	2.36688e+07	3.12411e+07	2.57549e+07	2.3698e+07	3.94621e+07	3.49964e+07	2.74211e+07	4.25118e+07	3.12517e+07	2.4204e+07	2.66173e+07	2.63681e+07
Com_2250_neg	gamma-Glutamylcysteine	C8 H14 N2 O5 S	250.062	1.921	249.055	No results	No results	Full match	Organic acids and derivatives	Carboxylic acids and derivatives	Amino acids, peptides, and analogues	N-acyl-alpha amino acids	4.14096e+07	2.48599e+07	3.50843e+07	3.38373e+07	2.08835e+07	2.81878e+07	633631	1.49093e+06	625992	762935	1.45863e+06	1.77994e+06	574459	621611	638618	520950	586986	572892	8.72984e+06	8.05782e+06	7.76945e+06
Com_2274_neg	Glu-Glu	C10 H16 N2 O7	276.095	1.433	275.088	No results	No results	Full match	Organic acids and derivatives	Carboxylic acids and derivatives	Amino acids, peptides, and analogues	Dipeptides	1.37875e+07	1.39873e+07	1.22404e+07	1.45593e+07	8.06295e+06	1.2423e+07	3.85411e+07	3.38036e+07	3.64099e+07	2.97997e+07	3.04385e+07	2.35053e+07	2.80863e+07	2.6508e+07	3.12276e+07	2.55941e+07	2.81555e+07	2.50323e+07	2.45172e+07	2.56307e+07	2.30612e+07
Com_2307_neg	LPC 16:0	C24 H50 N O7 P	541.337	9.277	540.329	No results	Invalid mass	No results	Lipids and lipid-like molecules	Glycerophospholipids	Glycerophosphocholines	Phosphocholines	1.8656e+07	1.86944e+07	2.28914e+07	2.43498e+07	2.71968e+07	3.16269e+07	6.77988e+06	1.17341e+06	7.83433e+06	6.84736e+06	3.39946e+06	9.84173e+06	2.26061e+07	3.77498e+07	2.35503e+07	3.59354e+07	1.62988e+07	3.58375e+07	2.27152e+07	2.07435e+07	1.83132e+07
Com_2548_neg	5-Aminosalicylic??acid	C7 H7 N O3	171.053	2.2	152.035	No results	Invalid mass	No results					2.51876e+07	2.69797e+07	2.41572e+07	2.39284e+07	1.48857e+07	2.31747e+07	2.6118e+07	3.15281e+07	2.98512e+07	2.80465e+07	2.51524e+07	2.21829e+07	1.84653e+07	1.59281e+07	1.87267e+07	1.61886e+07	1.50232e+07	1.63902e+07	2.15231e+07	2.3742e+07	2.33579e+07
Com_2621_neg	Lactitol	C12 H24 O11	344.131	1.359	343.124	No results	Full match	Full match	Lipids and lipid-like molecules	Fatty Acyls	Fatty acyl glycosides	Fatty acyl glycosides of mono- and disaccharides	1.53989e+07	1.86499e+07	1.89546e+07	1.8561e+07	3.55365e+07	2.40141e+07	2.13648e+07	1.88471e+07	2.11429e+07	7.77958e+06	1.9509e+07	1.42165e+07	2.16604e+07	2.08409e+07	2.44468e+07	2.06458e+07	2.16942e+07	2.35994e+07	2.08122e+07	2.15119e+07	2.00952e+07
Com_2625_neg	Epicatechin	C15 H14 O6	290.079	5.676	289.071	Full match	No results	No results	Phenylpropanoids and polyketides	Flavonoids	Flavans	Catechins	2.40963e+07	8.36797e+06	1.78715e+07	1.14484e+07	2.47859e+07	1.50047e+07	2.50969e+07	2.06891e+07	2.8927e+07	1.92225e+07	1.59361e+07	2.95977e+07	1.14267e+07	2.07867e+07	2.07703e+07	1.96615e+07	1.87878e+07	1.28358e+07	2.81042e+07	2.27511e+07	2.37686e+07
Com_2626_neg	N-Acetyl-D-galactosamine	C8 H15 N O6	267.095	1.406	266.088	Invalid mass	No results	No results	Organic oxygen compounds	Organooxygen compounds	Carbohydrates and carbohydrate conjugates	Acylaminosugars	2.73552e+07	2.16328e+07	2.48441e+07	2.41151e+07	1.09038e+07	1.95022e+07	2.64804e+07	2.60232e+07	2.67294e+07	2.38134e+07	2.41971e+07	2.49467e+07	3.35612e+07	2.60271e+07	2.8653e+07	3.1234e+07	2.49652e+07	2.56651e+07	2.47999e+07	2.61547e+07	2.44517e+07
Com_2637_neg	trans-Aconitic acid	C6 H6 O6	174.016	1.464	173.009	Full match	No results	Full match	Organic acids and derivatives	Carboxylic acids and derivatives	Tricarboxylic acids and derivatives	Tricarboxylic acids and derivatives	1.59667e+07	1.78232e+07	1.34908e+07	1.70564e+07	1.32414e+07	1.76722e+07	1.77233e+07	2.0926e+07	1.31827e+07	1.22098e+07	1.77284e+07	1.82918e+07	2.3981e+07	2.88038e+07	3.25383e+07	2.06181e+07	2.27959e+07	2.5362e+07	1.94518e+07	2.15403e+07	2.19874e+07
Com_2818_neg	N-Sulfo-glucosamine sodium salt	C6 H12 N Na O8 S	281.018	2.244	280.011	No results	No results	Full match	Organic oxygen compounds	Organooxygen compounds	Carbohydrates and carbohydrate conjugates	Hexoses	2.95226e+07	2.63014e+07	1.97419e+07	2.62782e+07	1.60264e+07	2.00297e+07	1.49518e+07	1.77209e+07	1.80062e+07	1.52917e+07	1.61556e+07	1.46455e+07	1.70774e+07	2.0355e+07	1.79947e+07	1.68032e+07	2.05932e+07	1.66981e+07	2.02422e+07	2.11009e+07	2.00387e+07
Com_2932_neg	2-deoxyglucose-6-phosphate	C6 H13 O8 P	244.034	1.281	289.032	No results	No results	Full match	Organic acids and derivatives	Organic phosphoric acids and derivatives	Phosphate esters	Monoalkyl phosphates	3.89392e+06	1.08089e+07	3.05112e+06	1.34566e+07	3.77879e+06	2.58626e+06	1.90812e+07	2.35382e+07	2.19808e+07	1.84566e+07	2.07299e+07	1.58067e+07	1.83965e+07	3.56453e+06	2.31098e+07	2.27342e+07	2.86691e+07	2.35852e+07	1.83879e+07	1.82113e+07	1.74493e+07
Com_2953_neg	Hydroxykynurenine	C10 H12 N2 O4	224.08	2.442	223.072	Full match	No results	Full match	Organic oxygen compounds	Organooxygen compounds	Carbonyl compounds	Alkyl-phenylketones	9.4735e+06	1.52208e+07	1.22061e+07	1.06804e+07	9.83597e+06	1.25857e+07	1.34202e+07	2.5056e+07	1.43301e+07	1.22599e+07	1.5255e+07	2.51938e+07	1.75943e+07	1.84702e+07	1.62859e+07	1.27419e+07	1.63291e+07	1.832e+07	1.37874e+07	1.50111e+07	1.40434e+07
Com_2974_neg	Hydroquinone	C6 H6 O2	110.037	5.029	109.03	No results	No results	Full match	Benzenoids	Phenols	Benzenediols	Hydroquinones	1.50968e+07	1.10677e+07	1.3536e+07	1.11511e+07	1.30684e+07	1.03961e+07	2.04234e+07	2.53926e+07	2.14379e+07	1.99332e+07	2.07399e+07	2.48594e+07	2.10542e+07	2.24763e+07	2.0694e+07	2.11798e+07	2.16986e+07	2.39941e+07	1.86647e+07	2.04335e+07	1.92818e+07
Com_3013_neg	4-(2-((4-Methoxyphenyl)amino)oxazol-5-yl)benzonitrile	C17 H13 N3 O2	291.106	1.422	290.099	Invalid mass	No results	No results	Organoheterocyclic compounds	Azoles	Oxazoles	Phenyl-1,3-oxazoles	1.03041e+07	1.11053e+07	9.71227e+06	1.19408e+07	7.65772e+06	9.17694e+06	2.55347e+07	2.13097e+07	2.39865e+07	1.85185e+07	2.00902e+07	1.40255e+07	1.94203e+07	1.82709e+07	2.14941e+07	1.71324e+07	1.83848e+07	1.61163e+07	1.65388e+07	1.68288e+07	1.51498e+07
Com_3208_neg	(S)-Leucic acid	C6 H12 O3	132.079	5.639	131.071	No results	No results	Full match	Lipids and lipid-like molecules	Fatty Acyls	Fatty acids and conjugates	Hydroxy fatty acids	9.57986e+06	3.0432e+06	8.53496e+06	2.10252e+06	9.08154e+06	3.07677e+06	1.38309e+07	1.60597e+07	1.33055e+07	1.24352e+07	4.66734e+06	1.60937e+07	2.24288e+07	2.03532e+07	2.20928e+07	2.28853e+07	2.49035e+07	2.07035e+07	1.55344e+07	1.42353e+07	1.75798e+07
Com_3230_neg	6,7-Dihydroxycoumarin	C9 H6 O4	178.027	5.435	177.019	No results	Full match	No results	Phenylpropanoids and polyketides	Coumarins and derivatives	Hydroxycoumarins	6,7-dihydroxycoumarins	2.41726e+07	2.14885e+07	2.08588e+07	1.8838e+07	2.47904e+07	2.11541e+07	1.48842e+07	1.65551e+07	1.59737e+07	1.57579e+07	1.68736e+07	1.68987e+07	1.24662e+07	1.43357e+07	1.19741e+07	1.13239e+07	1.48602e+07	1.24631e+07	1.72637e+07	1.82273e+07	1.80457e+07
Com_3250_neg	D-Proline	C5 H9 N O2	115.063	1.917	114.056	No results	No results	Full match	Organic acids and derivatives	Carboxylic acids and derivatives	Amino acids, peptides, and analogues	Proline and derivatives	7.46888e+06	8.41819e+06	5.89762e+06	7.96706e+06	5.03905e+06	6.04415e+06	1.9777e+07	1.72547e+07	1.79719e+07	1.66649e+07	1.78476e+07	1.68219e+07	2.1316e+07	2.16217e+07	2.38149e+07	1.92853e+07	1.93765e+07	2.17599e+07	1.48883e+07	1.57612e+07	1.56395e+07
Com_3253_neg	12,13-EODE	C18 H32 O3	296.235	7.572	295.228	No results	No results	Full match					2.38067e+07	1.4364e+07	1.30039e+07	1.54123e+07	8.81816e+06	1.28883e+07	1.70024e+07	2.06291e+07	1.77651e+07	1.36037e+07	1.79882e+07	1.79257e+07	2.05433e+07	1.75317e+07	1.8851e+07	1.20223e+07	1.85842e+07	2.24842e+07	1.75455e+07	2.08555e+07	1.62647e+07
Com_3320_neg	IDP	C10 H14 N4 O11 P2	428.013	3.335	427.006	No results	No results	Full match	Nucleosides, nucleotides, and analogues	Purine nucleotides	Purine ribonucleotides	Purine ribonucleoside diphosphates	2.2989e+07	1.62194e+07	1.50121e+07	1.61224e+07	7.8935e+06	1.00503e+07	9.34362e+06	1.07492e+07	1.03029e+07	9.60791e+06	1.02076e+07	1.03873e+07	1.04839e+07	1.14544e+07	1.33206e+07	9.87567e+06	1.14239e+07	1.1127e+07	1.18142e+07	1.20988e+07	1.15414e+07
Com_3363_neg	JWH 018 N-pentanoic acid metabolite	C24 H21 N O3	371.148	5.834	370.14	Invalid mass	No results	No results	Organoheterocyclic compounds	Indoles and derivatives	Naphthoylindoles	Naphthoylindoles	1.85888e+07	1.28551e+07	1.55493e+07	1.52575e+07	1.62468e+07	1.93454e+07	1.47411e+07	1.08075e+07	7.37515e+06	1.51895e+07	1.28603e+07	1.04788e+07	9.88662e+06	1.08706e+07	9.65252e+06	6.96768e+06	5.71819e+06	6.33206e+06	2.13458e+07	2.27095e+07	2.13409e+07
Com_3423_neg	N-Acetylglutamic acid	C7 H11 N O5	189.064	2.927	188.057	No results	Full match	Full match	Organic acids and derivatives	Carboxylic acids and derivatives	Amino acids, peptides, and analogues	Glutamic acid and derivatives	4.57138e+06	4.83598e+06	3.90882e+06	4.23482e+06	3.78135e+06	3.61212e+06	1.23694e+07	1.23617e+07	1.26188e+07	1.01518e+07	1.19106e+07	1.13163e+07	1.88189e+07	2.04218e+07	2.09523e+07	1.6775e+07	1.89584e+07	1.89818e+07	9.87797e+06	1.25364e+07	1.27555e+07
Com_3540_neg	LPS 16:0	C22 H44 N O9 P	497.275	9.732	496.267	No results	Full match	No results	Lipids and lipid-like molecules	Glycerophospholipids	Glycerophosphoserines	Phosphatidylserines	8.50845e+06	8.86997e+06	1.31217e+07	1.18618e+07	1.48889e+07	1.5226e+07	4.97619e+06	967486	5.4045e+06	3.69506e+06	2.95717e+06	5.85129e+06	1.05225e+07	1.59682e+07	8.86222e+06	1.22133e+07	1.47827e+07	2.02745e+07	1.03697e+07	9.4938e+06	9.19219e+06
Com_3579_neg	4-Hydroxybenzylalcohol	C7 H8 O2	124.052	5.481	123.045	Full match	No results	No results	Benzenoids	Benzene and substituted derivatives	Benzyl alcohols	Benzyl alcohols	1.52662e+07	1.05322e+07	1.1253e+07	1.22528e+07	1.20036e+07	1.15348e+07	1.14039e+07	1.41638e+07	1.25238e+07	1.12612e+07	1.32682e+07	1.49006e+07	1.76633e+07	1.89482e+07	1.64975e+07	1.75583e+07	1.73609e+07	1.83345e+07	1.43561e+07	1.33714e+07	1.32189e+07
Com_3625_neg	7,8-Dihydrofolate	C19 H21 N7 O6	443.156	5.602	442.149	No results	No results	Full match					1.16147e+06	1.14818e+06	1.02947e+06	1.13775e+06	969111	946018	9.79897e+06	1.2069e+07	1.36643e+07	6.63871e+06	6.57022e+06	1.41057e+07	1.24747e+07	1.90607e+06	1.73154e+06	1.60237e+06	1.66003e+06	1.89768e+06	1.19423e+07	1.49222e+07	1.95253e+07
Com_3651_neg	4-Pregnen-17alpha,20alpha-Diol-3-One	C21 H32 O3	332.236	6.7	331.228	No results	No results	Full match					1.94671e+07	1.23303e+07	6.67419e+06	7.23726e+06	1.17313e+07	5.46571e+06	1.22885e+06	5.83308e+06	6.59438e+06	1.23543e+06	5.65819e+06	4.99245e+06	9.13998e+06	9.07037e+06	7.32866e+06	6.58102e+06	7.87034e+06	6.12654e+06	1.22977e+07	9.47536e+06	7.05866e+06
Com_3657_neg	Allantoin	C4 H6 N4 O3	158.043	1.406	157.037	No results	No results	Full match	Organoheterocyclic compounds	Azoles	Imidazoles	Imidazoles	6.6947e+06	4.90429e+06	5.16356e+06	9.95988e+06	4.4981e+06	5.2894e+06	1.66893e+07	1.48628e+07	1.83145e+07	1.468e+07	1.54507e+07	1.51709e+07	1.88426e+07	1.69618e+07	1.78716e+07	1.90973e+07	1.85488e+07	1.78042e+07	1.38134e+07	1.43263e+07	1.49037e+07
Com_3665_neg	β-Estradiol-17β-glucuronide	C24 H32 O8	402.211	5.072	447.209	Invalid mass	No results	No results	Lipids and lipid-like molecules	Steroids and steroid derivatives	Steroidal glycosides	Steroidal glycosides	9.52899e+06	1.17153e+07	7.5613e+06	1.09746e+07	4.881e+06	5.53336e+06	1.66677e+07	1.57657e+07	1.70247e+07	1.3046e+07	1.33338e+07	1.43546e+07	1.69744e+07	1.82731e+07	1.79571e+07	1.47945e+07	1.83463e+07	1.5754e+07	1.33386e+07	1.42582e+07	1.31772e+07
Com_3713_neg	Perfluorooctanoic acid (PFOA)	C8 H F15 O2	413.968	7.14	412.96	Invalid mass	No results	No results	Organohalogen compounds	Alkyl halides	Alkyl fluorides	Perfluoroalkyl carboxylic acid and derivatives	1.15523e+07	1.25865e+07	1.39364e+07	7.26554e+06	1.22126e+07	1.28616e+07	1.22325e+07	1.28516e+07	1.22323e+07	5.11216e+06	1.72557e+07	1.4884e+07	9.41746e+06	8.39056e+06	7.84191e+06	9.13732e+06	8.55904e+06	1.03218e+07	1.24984e+07	1.36694e+07	1.161e+07
Com_3717_neg	Epigallocatechin gallate	C22 H18 O11	458.085	5.165	457.077	Full match	No results	No results	Phenylpropanoids and polyketides	Flavonoids	Flavans	Catechin gallates	1.2783e+07	1.66496e+07	1.38698e+07	1.38217e+07	2.04859e+07	1.27301e+07	5.3587e+06	6.31589e+06	4.864e+06	4.64108e+06	6.20363e+06	8.89033e+06	9.24056e+06	1.05005e+07	6.97657e+06	1.01364e+07	1.02993e+07	9.02658e+06	9.15857e+06	8.02087e+06	8.88747e+06
Com_3745_neg	Hematoxylin	C16 H14 O6	302.079	5.673	301.071	Full match	No results	No results	Organoheterocyclic compounds	Benzopyrans	1-benzopyrans	1-benzopyrans	1.64366e+07	1.39415e+07	1.26895e+07	1.22298e+07	1.36001e+07	1.2645e+07	1.44897e+07	1.73573e+07	1.68628e+07	1.23804e+07	1.22072e+07	1.34841e+07	1.06046e+07	1.4033e+07	1.33068e+07	1.11777e+07	1.02492e+07	1.19612e+07	1.31362e+07	1.29054e+07	1.40194e+07
Com_3789_neg	4-(5-chloro-2-methylanilino)-4-oxobutanoic acid	C11 H12 Cl N O3	241.05	7.145	240.043	Full match	No results	No results					8.00057e+06	7.49064e+06	7.34172e+06	7.55886e+06	8.04333e+06	7.59466e+06	8.10713e+06	1.59804e+07	7.91678e+06	7.75658e+06	7.57498e+06	8.04876e+06	6.94857e+06	6.20072e+06	1.83684e+07	6.89449e+06	6.61235e+06	6.66035e+06	8.2351e+06	8.65151e+06	8.44576e+06
Com_3817_neg	2-Hydroxy-3-methylbutanoic acid	C5 H10 O3	118.063	5.301	117.056	No results	No results	Full match	Lipids and lipid-like molecules	Fatty Acyls	Fatty acids and conjugates	Hydroxy fatty acids	8.86854e+06	1.17363e+07	1.03318e+07	9.98201e+06	1.04775e+07	9.98556e+06	9.87102e+06	1.23237e+07	1.20097e+07	1.11442e+07	1.12365e+07	1.19412e+07	1.60925e+07	1.66824e+07	1.59679e+07	1.56725e+07	1.85461e+07	1.67117e+07	1.16514e+07	1.2963e+07	1.29647e+07
Com_3827_neg	N-(1-benzylpiperidin-4-yl)-5-methoxy-1H-indole-2-carboxamide	C22 H25 N3 O2	363.195	6.856	362.187	Full match	No results	No results					1.09933e+07	8.37176e+06	8.09545e+06	9.4627e+06	1.02844e+07	1.27344e+07	1.30004e+07	1.02945e+07	1.26598e+07	1.14488e+07	1.54676e+07	9.99874e+06	1.85661e+07	1.47843e+07	1.73188e+07	1.56494e+07	1.76397e+07	1.7041e+07	1.25235e+07	1.33014e+07	1.23581e+07
Com_3866_neg	19(R)-Hydroxy prostaglandin F2α	C20 H34 O6	406.214	11.619	405.207	Invalid mass	No results	No results	Lipids and lipid-like molecules	Fatty Acyls	Eicosanoids	Prostaglandins and related compounds	1.47209e+06	1.23742e+06	1.33537e+06	1.15556e+06	1.03458e+06	1.21862e+06	2.96907e+06	2.51104e+06	3.0702e+06	1.69098e+06	4.46265e+06	2.52909e+06	1.28631e+07	1.61317e+07	1.77634e+07	1.22204e+07	1.31198e+07	1.10942e+07	2.46845e+06	2.05286e+06	2.7411e+06
Com_3986_neg	Thromboxane B3	C20 H32 O6	368.217	4.819	367.21	Invalid mass	No results	No results	Lipids and lipid-like molecules	Fatty Acyls	Eicosanoids	Thromboxanes	6.20892e+06	6.20307e+06	3.57688e+06	5.94347e+06	2.1938e+06	3.09961e+06	1.05042e+07	3.65041e+06	1.21984e+07	9.6318e+06	9.95488e+06	5.92349e+06	1.15727e+07	1.5934e+07	1.22255e+07	1.17732e+07	1.34781e+07	5.54174e+06	9.15108e+06	9.64216e+06	8.2733e+06
Com_4024_neg	Methyl alpha-D-glucopyranoside	C7 H14 O6	194.079	1.451	193.072	No results	No results	Full match					4.45648e+06	5.4343e+06	5.41534e+06	5.54978e+06	4.40989e+06	5.37023e+06	1.01516e+07	1.02156e+07	8.27215e+06	8.60112e+06	8.67392e+06	8.63588e+06	9.06675e+06	9.74962e+06	1.65403e+07	8.55175e+06	8.84577e+06	8.23827e+06	7.75372e+06	7.36707e+06	7.73238e+06
Com_4116_neg	2-Hydroxyestradiol	C18 H24 O3	288.172	8.37	287.165	Full match	No results	Full match	Lipids and lipid-like molecules	Steroids and steroid derivatives	Estrane steroids	Estrogens and derivatives	1.50329e+07	1.4745e+07	1.33061e+07	1.52281e+07	1.72875e+07	1.36158e+07	1.00392e+07	9.06875e+06	9.63171e+06	1.32483e+07	9.22005e+06	8.98411e+06	9.86376e+06	1.12417e+07	1.1144e+07	1.23158e+07	1.12305e+07	1.10318e+07	1.38898e+07	1.23436e+07	1.23386e+07
Com_4118_neg	3-Methyluridine	C10 H14 N2 O6	258.085	3.888	257.078	No results	Full match	Full match	Nucleosides, nucleotides, and analogues	Pyrimidine nucleosides	Not available	Pyrimidine nucleosides	8.93329e+06	1.21685e+07	8.31397e+06	8.90956e+06	5.91921e+06	8.82736e+06	1.42387e+07	1.4749e+07	1.37531e+07	1.11375e+07	1.13584e+07	9.06121e+06	8.63174e+06	6.99245e+06	9.65483e+06	5.87238e+06	6.24372e+06	6.87209e+06	9.50848e+06	1.01169e+07	9.23081e+06
Com_4173_neg	2-Isopropylmalate	C7 H12 O5	176.069	4.803	175.061	No results	No results	Full match	Lipids and lipid-like molecules	Fatty Acyls	Fatty acids and conjugates	Hydroxy fatty acids	9.95877e+06	1.49846e+07	7.64508e+06	1.43845e+07	9.1757e+06	7.9737e+06	5.74677e+06	1.29398e+07	7.94423e+06	1.10398e+07	4.75355e+06	5.82271e+06	3.32972e+06	2.49814e+06	2.75038e+06	2.85594e+06	2.79057e+06	4.62664e+06	6.26249e+06	6.77303e+06	7.82341e+06
Com_4206_neg	N-[2-(6-amino-9H-purin-9-yl)ethyl]-N-(2-furylmethyl)amine	C12 H14 N6 O	258.126	7.851	257.118	Invalid mass	No results	No results					852528	611856	671935	727484	625861	644951	719351	829123	802977	726662	804099	660731	5.21832e+06	1.21753e+07	6.75774e+06	1.1944e+07	1.56974e+07	1.23304e+07	755480	809871	728336
Com_4211_neg	1,4-Dithioerythritol	C4 H10 O2 S2	154.013	5.038	153.005	No results	Full match	No results	Organic oxygen compounds	Organooxygen compounds	Alcohols and polyols	1,2-diols	159114	144254	138901	142564	123819	129149	156681	174646	166502	149263	1.39967e+07	151107	173622	177169	172348	154845	159357	177515	155899	153277	146016
Com_4256_neg	2'-Deoxyuridine-5-monophosphate	C9 H13 N2 O8 P	326.051	1.439	325.044	Invalid mass	No results	No results	Nucleosides, nucleotides, and analogues	Pyrimidine nucleotides	Pyrimidine deoxyribonucleotides	Pyrimidine 2'-deoxyribonucleoside monophosphates	1.51402e+07	7.08442e+06	1.09756e+07	7.87697e+06	9.48158e+06	9.07073e+06	8.66888e+06	9.8692e+06	8.23127e+06	6.89342e+06	7.79489e+06	5.64368e+06	8.00119e+06	8.24771e+06	9.15222e+06	2.13367e+06	8.18955e+06	2.81395e+06	6.2168e+06	6.43994e+06	7.28729e+06
Com_4287_neg	N-(6-chloro-1,3-benzothiazol-2-yl)-4-(trifluoromethyl)benzamide	C15 H8 Cl F3 N2 O S	355.998	7.303	354.991	Full match	No results	No results					896341	1.10639e+06	1.14381e+06	1.04413e+06	714985	1.01057e+06	2.083e+06	2.33801e+06	1.19983e+06	2.08729e+06	2.79407e+06	1.50772e+06	7.01341e+06	8.74109e+06	3.55084e+06	1.61919e+07	8.51331e+06	9.83776e+06	1.28201e+06	1.38885e+06	2.11504e+06
Com_4292_neg	4-Hydroxy-2-Oxoglutaric Acid	C5 H6 O6	162.017	1.442	161.009	No results	No results	Full match	Organic acids and derivatives	Keto acids and derivatives	Gamma-keto acids and derivatives	Gamma-keto acids and derivatives	1.07423e+07	1.01168e+07	1.11612e+07	1.31771e+07	1.06065e+07	1.13469e+07	8.59352e+06	8.22112e+06	7.67668e+06	7.1985e+06	6.38398e+06	8.78012e+06	1.1119e+07	8.69754e+06	9.99433e+06	9.73926e+06	1.51574e+07	9.06661e+06	1.14095e+07	1.22228e+07	1.17171e+07
Com_4359_neg	LPA 16:0	C19 H39 O7 P	410.242	11.035	409.235	No results	Full match	Full match	Lipids and lipid-like molecules	Glycerophospholipids	Glycerophosphates	1,2-diacylglycerol-3-phosphates	5.46159e+06	8.43144e+06	1.40375e+07	8.29792e+06	1.19362e+07	1.51277e+07	1.33045e+06	1.29367e+06	1.32972e+06	1.42945e+06	1.25726e+06	1.25667e+06	1.33217e+06	1.24377e+06	1.24431e+06	1.35405e+06	1.28784e+06	1.25326e+06	1.37964e+06	1.36808e+06	1.27971e+06
Com_4401_neg	Valine	C5 H11 N O2	117.079	4.978	116.072	No results	Full match	Full match	Organic acids and derivatives	Carboxylic acids and derivatives	Amino acids, peptides, and analogues	Valine and derivatives	6.79539e+06	1.32301e+07	8.97035e+06	9.97106e+06	1.10562e+07	9.25938e+06	8.16698e+06	1.31315e+07	1.05228e+07	7.71503e+06	1.05784e+07	1.12895e+07	1.154e+07	1.1199e+07	1.20528e+07	1.16354e+07	1.25508e+07	1.22281e+07	1.0756e+07	1.13953e+07	1.12637e+07
Com_4544_neg	2-Ethylhexanoic acid	C8 H16 O2	144.115	5.411	189.113	Full match	No results	Full match	Lipids and lipid-like molecules	Fatty Acyls	Fatty acids and conjugates	Medium-chain fatty acids	3.2281e+06	6.02897e+06	7.05209e+06	9.88252e+06	3.08532e+06	3.88523e+06	7.56003e+06	1.23365e+07	8.25418e+06	9.14373e+06	8.32627e+06	8.33353e+06	1.45694e+06	1.18831e+06	1.43725e+06	1.37839e+06	1.82197e+06	1.05041e+06	6.27778e+06	6.39162e+06	6.27734e+06
Com_4628_neg	nor-6β-Oxycodol	C17 H21 N O4	303.143	3.09	302.135	Invalid mass	No results	No results	Benzenoids	Phenanthrenes and derivatives	Not available	Phenanthrenes and derivatives	4.49796e+06	5.05828e+06	3.43031e+06	4.18109e+06	2.31246e+06	3.44193e+06	1.08209e+07	1.03717e+07	1.04672e+07	7.61638e+06	9.12834e+06	7.82239e+06	1.07605e+07	9.36773e+06	1.29408e+07	8.17697e+06	1.00818e+07	9.18022e+06	7.72585e+06	7.78855e+06	7.48291e+06
Com_4679_neg	N-Acetyl-L-histidine	C8 H11 N3 O3	197.079	1.425	439.156	No results	No results	Full match	Organic acids and derivatives	Carboxylic acids and derivatives	Amino acids, peptides, and analogues	Histidine and derivatives	887652	1.90408e+06	570224	993328	703345	495528	7.37774e+06	6.76176e+06	8.49123e+06	5.88439e+06	7.10436e+06	6.74197e+06	1.30369e+07	1.03824e+07	7.96001e+06	8.25631e+06	7.52876e+06	8.21512e+06	5.81925e+06	5.94062e+06	5.25503e+06
Com_4707_neg	JWH 250 N-pentanoic acid metabolite	C22 H23 N O4	365.159	5.126	364.151	Invalid mass	No results	No results	Organoheterocyclic compounds	Indoles and derivatives	Phenylacetylindoles	Phenylacetylindoles	7.41351e+06	5.00381e+06	3.94394e+06	7.5877e+06	2.78543e+06	5.56652e+06	9.46402e+06	1.16176e+07	6.19734e+06	6.8086e+06	5.44643e+06	6.51552e+06	7.25668e+06	3.75303e+06	4.63611e+06	2.57789e+06	3.31232e+06	5.87383e+06	7.26269e+06	4.5929e+06	6.9598e+06
Com_4958_neg	Lactobionic acid	C12 H22 O12	358.111	1.355	357.103	No results	No results	Full match	Lipids and lipid-like molecules	Fatty Acyls	Fatty acyl glycosides	Fatty acyl glycosides of mono- and disaccharides	6.91597e+06	9.6209e+06	5.94811e+06	1.07704e+07	9.37508e+06	8.69774e+06	6.47253e+06	7.20254e+06	6.11108e+06	9.3891e+06	7.3879e+06	3.95889e+06	1.17245e+07	1.03358e+07	6.38597e+06	6.46133e+06	7.13515e+06	7.48928e+06	1.02509e+07	1.07542e+07	1.04807e+07
Com_5049_neg	methyl 7-hydroxy-4-oxo-8-propyl-4H-1-benzothiine-2-carboxylate	C14 H14 O4 S	278.063	1.888	277.056	Invalid mass	No results	No results					1.06983e+06	760327	679928	1.01223e+06	505720	752756	5.82192e+06	4.532e+06	4.93501e+06	4.04728e+06	4.51238e+06	4.20835e+06	8.84985e+06	8.78401e+06	1.10977e+07	7.53532e+06	7.56944e+06	8.62089e+06	4.10235e+06	4.53746e+06	4.13192e+06
Com_5082_neg	L-beta-Imidazolelactic acid	C6 H8 N2 O3	156.053	1.468	357.104	No results	No results	Full match	Organoheterocyclic compounds	Azoles	Imidazoles	Imidazolyl carboxylic acids and derivatives	735990	836513	719709	835438	1.40009e+06	812341	688741	515881	913787	9.3891e+06	591207	304063	851122	1.03358e+07	1.45132e+06	6.46133e+06	903161	1.22656e+06	1.03461e+06	1.13196e+06	882197
Com_5480_neg	N-P-Coumaroyl Spermidine	C16 H25 N3 O2	291.195	7.458	627.389	No results	No results	Full match	Phenylpropanoids and polyketides	Cinnamic acids and derivatives	Hydroxycinnamic acids and derivatives	Coumaric acids and derivatives	1.2446e+06	1.0038e+06	1.02629e+06	1.20607e+06	961728	1.0102e+06	1.81474e+06	8.64311e+06	2.91404e+06	1.16096e+06	2.57198e+06	2.14982e+06	1.29723e+06	899118	1.42742e+06	671660	1.08375e+06	1.53303e+06	2.31143e+06	1.74327e+06	1.9042e+06
Com_5538_neg	Gamma-Caprolactone	C6 H10 O2	114.068	5.355	113.061	No results	No results	Full match	Organoheterocyclic compounds	Lactones	Gamma butyrolactones	Gamma butyrolactones	3.96732e+06	7.67318e+06	4.56898e+06	4.89196e+06	3.14407e+06	3.78196e+06	3.97824e+06	7.4689e+06	4.24802e+06	3.89597e+06	5.43929e+06	8.28642e+06	2.5736e+06	2.74605e+06	2.38351e+06	2.52988e+06	2.55386e+06	1.7159e+06	2.81501e+06	5.18956e+06	5.32056e+06
Com_5539_neg	ethyl 4-chloro-3-[(3,5-dichloro-2-hydroxybenzylidene)amino]benzoate	C16 H12 Cl3 N O3	370.986	7.23	351.968	Invalid mass	No results	No results					6.33776e+06	6.74381e+06	5.87331e+06	6.41111e+06	4.13909e+06	4.82744e+06	7.45261e+06	7.52276e+06	7.64861e+06	8.32388e+06	8.34455e+06	6.72624e+06	7.70766e+06	6.93377e+06	8.11584e+06	8.71425e+06	7.85975e+06	6.7963e+06	6.81432e+06	7.23642e+06	7.36491e+06
Com_5564_neg	Biopterin	C9 H11 N5 O3	237.085	1.382	236.078	No results	No results	Full match	Organoheterocyclic compounds	Pteridines and derivatives	Pterins and derivatives	Biopterins and derivatives	1.97985e+06	3.1551e+06	2.93087e+06	2.45116e+06	1.02837e+06	2.52799e+06	8.64268e+06	7.41953e+06	8.05014e+06	6.50016e+06	7.84489e+06	5.21914e+06	7.12543e+06	6.85272e+06	5.27773e+06	4.88112e+06	5.95356e+06	5.90462e+06	5.14693e+06	4.70807e+06	5.11046e+06
Com_5785_neg	Flavin Adenine Dinucleotide	C27 H33 N9 O15 P2	785.156	5.16	784.149	No results	No results	Full match	Nucleosides, nucleotides, and analogues	Flavin nucleotides	Not available	Flavin nucleotides	3.05334e+06	2.88682e+06	1.96875e+06	1.82185e+06	1.34207e+06	1.5339e+06	1.24396e+06	2.62342e+06	2.74614e+06	2.96229e+06	3.26967e+06	3.39147e+06	5.05248e+06	7.12098e+06	5.82414e+06	6.9538e+06	7.15076e+06	8.3879e+06	3.41086e+06	3.4774e+06	5.82304e+06
Com_5812_neg	Prostaglandin E3	C20 H30 O5	386.18	4.975	385.172	Invalid mass	No results	No results	Lipids and lipid-like molecules	Fatty Acyls	Eicosanoids	Prostaglandins and related compounds	3.98123e+06	8.04507e+06	3.74201e+06	6.31277e+06	3.16144e+06	4.53007e+06	5.35266e+06	7.47626e+06	6.03335e+06	4.86288e+06	4.16521e+06	4.65312e+06	2.78376e+06	2.66714e+06	2.86833e+06	2.42756e+06	2.54913e+06	2.04317e+06	4.81515e+06	4.88619e+06	3.65774e+06
Com_5815_neg	2-{2-oxo-2-[(2-oxo-3-azepanyl)amino]ethoxy}acetic acid	C10 H16 N2 O5	244.11	8.37	243.102	Invalid mass	No results	No results					8.22871e+06	8.04182e+06	7.71872e+06	8.35217e+06	9.0533e+06	6.3412e+06	5.07626e+06	4.31351e+06	5.22776e+06	6.42403e+06	4.92024e+06	4.60694e+06	5.05934e+06	5.67897e+06	5.76345e+06	5.55603e+06	5.67496e+06	5.87094e+06	7.28962e+06	6.27963e+06	6.3206e+06
Com_5843_neg	Glutathione	C10 H17 N3 O6 S	307.083	1.449	306.076	No results	No results	Full match	Organic acids and derivatives	Carboxylic acids and derivatives	Amino acids, peptides, and analogues	Peptides	1.90897e+06	265127	1.51096e+06	1.31806e+06	1.88144e+06	642316	2.01383e+06	2.32354e+06	1.37136e+06	1.02837e+06	1.31941e+06	1.35025e+06	626222	7.83474e+06	678277	583080	741495	576233	1.71264e+06	2.04098e+06	1.77492e+06
Com_5887_neg	(±)9(10)-DiHOME	C18 H34 O4	360.251	7.624	359.244	Invalid mass	No results	No results					8.18237e+06	4.86405e+06	5.67085e+06	7.87681e+06	2.66149e+06	4.18031e+06	6.13962e+06	6.1148e+06	7.09465e+06	3.76753e+06	4.74695e+06	6.48673e+06	3.13622e+06	4.26645e+06	5.02277e+06	2.78976e+06	2.50631e+06	2.75609e+06	5.20355e+06	4.68572e+06	5.15306e+06
Com_6013_neg	UDP-galactose	C15 H24 N2 O17 P2	566.054	3.516	565.047	No results	No results	Full match	Nucleosides, nucleotides, and analogues	Pyrimidine nucleotides	Pyrimidine nucleotide sugars	Pyrimidine nucleotide sugars	1.30134e+06	4.32351e+06	1.02208e+06	2.41856e+06	1.25494e+06	1.21802e+06	6.36634e+06	7.22835e+06	5.4105e+06	4.65837e+06	5.87958e+06	4.27973e+06	4.41522e+06	3.7694e+06	3.8649e+06	3.67408e+06	4.10415e+06	3.85273e+06	4.53275e+06	4.16277e+06	4.32644e+06
Com_6025_neg	Dl-2-Amino-3-phosphonopropionic acid	C3 H8 N O5 P	169.014	5.488	168.006	No results	No results	Full match					4.18883e+06	4.37464e+06	4.24702e+06	3.60731e+06	5.12292e+06	5.84246e+06	3.83758e+06	3.63413e+06	4.17939e+06	3.62078e+06	3.55659e+06	4.76385e+06	6.22031e+06	7.34455e+06	5.6086e+06	7.51668e+06	6.06967e+06	6.43187e+06	4.73022e+06	5.26708e+06	4.73041e+06
Com_6151_neg	Puromycin	C22 H29 N7 O5	471.232	5.428	470.225	Invalid mass	No results	No results	Nucleosides, nucleotides, and analogues	Purine nucleosides	Purine 3'-deoxyribonucleosides	Purine 3'-deoxyribonucleosides	2.80075e+06	7.14389e+06	3.95529e+06	5.6521e+06	2.3331e+06	5.06606e+06	890894	1.67517e+06	1.25764e+06	727459	1.12931e+06	1.42037e+06	974528	406288	830284	658734	675494	536796	2.24353e+06	2.3209e+06	1.85938e+06
Com_6443_neg	cholesteryl sulfate	C27 H46 O4 S	466.313	9.348	465.306	No results	No results	Full match	Lipids and lipid-like molecules	Steroids and steroid derivatives	Cholestane steroids	Cholesterols and derivatives	4.75073e+06	4.84308e+06	7.00257e+06	5.1314e+06	5.33856e+06	5.48552e+06	1.27247e+06	240154	693921	1.12134e+06	301741	1.1118e+06	4.23965e+06	6.0026e+06	5.39978e+06	5.07423e+06	2.2008e+06	4.28126e+06	3.4914e+06	2.87602e+06	2.77658e+06
Com_6460_neg	5-(tert-butyl)-2-methyl-N-(5-methyl-3-isoxazolyl)-3-furamide	C14 H18 N2 O3	262.133	5.275	261.126	Invalid mass	No results	No results					3.03671e+06	6.54218e+06	4.68449e+06	2.81754e+06	1.86556e+06	1.7009e+06	1.03803e+06	898406	1.84637e+06	2.0914e+06	2.64942e+06	4.35503e+06	992935	2.67034e+06	160071	1.90191e+06	1.62804e+06	2.48462e+06	2.57049e+06	2.3987e+06	3.14867e+06
Com_6469_neg	Phenylpropiolic acid	C9 H6 O2	146.037	8.356	145.029	No results	No results	Full match	Benzenoids	Benzene and substituted derivatives	Not available	Benzene and substituted derivatives	5.63878e+06	6.5266e+06	6.03575e+06	6.13869e+06	6.96277e+06	6.26269e+06	4.07427e+06	3.83227e+06	3.7986e+06	5.38611e+06	4.20247e+06	3.57873e+06	4.55606e+06	4.83562e+06	5.21455e+06	5.39912e+06	5.05224e+06	4.03261e+06	5.66736e+06	5.43344e+06	4.91482e+06
Com_6589_neg	8-iso-15-keto Prostaglandin F2α	C20 H32 O5	352.225	7.948	351.218	Full match	No results	Full match	Lipids and lipid-like molecules	Fatty Acyls	Eicosanoids	Prostaglandins and related compounds	6.5405e+06	4.27302e+06	4.49869e+06	5.45932e+06	6.27325e+06	4.09733e+06	1.31508e+06	1.83399e+06	1.46566e+06	2.09927e+06	1.80441e+06	1.8964e+06	593718	756880	355847	575268	613434	657021	2.45669e+06	2.57308e+06	2.84659e+06
Com_6675_neg	Sulfoacetic acid	C2 H4 O5 S	139.978	1.363	138.971	No results	No results	Full match	Organic acids and derivatives	Organic sulfonic acids and derivatives	Organosulfonic acids and derivatives	Organosulfonic acids	6.36284e+06	5.9166e+06	5.73861e+06	6.17912e+06	6.10004e+06	5.49164e+06	3.45422e+06	3.93354e+06	2.98648e+06	3.61097e+06	3.25379e+06	4.88784e+06	4.74355e+06	5.38259e+06	4.22815e+06	4.182e+06	4.22672e+06	5.845e+06	3.85861e+06	4.04528e+06	4.69444e+06
Com_6798_neg	17(S)-HpDHA	C22 H32 O4	396.2	4.798	395.192	Invalid mass	No results	No results	Lipids and lipid-like molecules	Fatty Acyls	Fatty acids and conjugates	Very long-chain fatty acids	1.63769e+06	3.5073e+06	1.35755e+06	2.63546e+06	1.33696e+06	939256	5.1549e+06	3.87895e+06	3.13245e+06	4.69133e+06	4.99402e+06	3.07152e+06	4.51702e+06	5.79763e+06	4.7446e+06	4.70101e+06	5.5856e+06	3.88936e+06	3.91807e+06	4.10907e+06	3.92943e+06
Com_6811_neg	4-Methylvaleric Acid	C6 H12 O2	116.084	4.964	161.082	No results	No results	Full match	Lipids and lipid-like molecules	Fatty Acyls	Fatty acids and conjugates	Hydroxy fatty acids	2.68949e+06	4.84798e+06	3.87088e+06	3.52674e+06	2.98619e+06	3.90678e+06	3.14113e+06	5.66628e+06	3.84268e+06	4.73189e+06	3.76073e+06	4.84211e+06	3.33938e+06	1.63728e+06	3.49377e+06	2.84556e+06	2.2236e+06	1.93078e+06	4.10485e+06	3.2111e+06	4.92654e+06
Com_6861_neg	LPE 16:1	C21 H42 N O7 P	451.269	8.418	450.262	No results	Full match	No results	Lipids and lipid-like molecules	Glycerophospholipids	Glycerophosphoethanolamines	1-acyl-sn-glycero-3-phosphoethanolamines	830828	918369	902949	909630	938036	828657	616639	598413	749010	783255	571132	575201	4.16633e+06	5.22822e+06	3.87428e+06	2.61594e+06	4.32331e+06	5.99056e+06	1.36828e+06	1.05365e+06	1.16967e+06
Com_6890_neg	19(R)-hydroxy Prostaglandin A2	C20 H30 O5	350.209	7.803	349.202	Full match	No results	No results	Lipids and lipid-like molecules	Fatty Acyls	Eicosanoids	Prostaglandins and related compounds	5.99165e+06	3.6189e+06	4.41509e+06	4.23238e+06	5.53176e+06	2.99475e+06	953711	1.6298e+06	1.10383e+06	1.98015e+06	1.39163e+06	1.83638e+06	747822	881571	872555	774612	808618	780309	2.61179e+06	3.05826e+06	2.54195e+06
Com_6946_neg	L-Ascorbate	C6 H8 O6	176.032	1.434	351.059	No results	No results	Full match	Organoheterocyclic compounds	Dihydrofurans	Furanones	Butenolides	3.17008e+06	3.68131e+06	3.82102e+06	4.31645e+06	6.40881e+06	3.80854e+06	2.01389e+06	3.05772e+06	2.11571e+06	1.80394e+06	2.17175e+06	2.54558e+06	1.84506e+06	2.26939e+06	2.21545e+06	2.37867e+06	2.17744e+06	1.61906e+06	2.71116e+06	3.04875e+06	2.69902e+06
Com_6958_neg	Glucose-1-phosphate	C6 H13 O9 P	260.024	1.218	259.016	No results	Invalid mass	No results	Organic oxygen compounds	Organooxygen compounds	Carbohydrates and carbohydrate conjugates	Monosaccharide phosphates	4.95881e+06	3.58786e+06	4.2535e+06	4.5111e+06	3.36034e+06	3.54469e+06	4.82385e+06	4.65313e+06	5.54748e+06	5.33443e+06	4.80933e+06	3.47979e+06	3.95299e+06	2.98105e+06	3.98535e+06	3.32656e+06	3.36726e+06	1.67084e+06	4.08516e+06	4.3708e+06	3.59523e+06
Com_7068_neg	12-Epileukotriene B4	C20 H32 O4	318.217	8.32	353.186	Invalid mass	No results	No results	Lipids and lipid-like molecules	Fatty Acyls	Eicosanoids	Leukotrienes	1.55628e+06	1.13851e+06	1.01333e+06	1.23662e+06	772634	1.50547e+06	2.26773e+06	1.38478e+06	1.88664e+06	1.33303e+06	1.37515e+06	1.21084e+06	2.99432e+06	2.83066e+06	5.70327e+06	2.68052e+06	3.00233e+06	3.3566e+06	1.8392e+06	1.84986e+06	1.95243e+06
Com_7200_neg	(2E)-4-Hydroxy-3,7-dimethyl-2,6-octadien-1-yl beta-D-glucopyranoside	C16 H28 O7	378.19	5.408	377.183	Invalid mass	No results	No results					5.49857e+06	4.75148e+06	3.69781e+06	4.55669e+06	2.46049e+06	3.30281e+06	4.50627e+06	4.49905e+06	4.44064e+06	3.54727e+06	3.68098e+06	3.76378e+06	4.31766e+06	3.70123e+06	5.26641e+06	3.31342e+06	3.57669e+06	3.32343e+06	3.97904e+06	4.16212e+06	4.33138e+06
Com_7223_neg	Royal jelly acid	C10 H18 O3	186.125	6.109	185.118	No results	No results	Full match	Organic acids and derivatives	Hydroxy acids and derivatives	Medium-chain hydroxy acids and derivatives	Medium-chain hydroxy acids and derivatives	1.76031e+06	4.39584e+06	3.4167e+06	3.78632e+06	3.87096e+06	2.29962e+06	5.18781e+06	3.01e+06	1.77394e+06	1.98219e+06	1.84284e+06	3.2268e+06	1.76544e+06	1.83596e+06	1.69013e+06	1.83702e+06	1.79078e+06	1.79305e+06	1.8787e+06	1.9456e+06	1.80642e+06
Com_7372_neg	1-[4-mercapto-2-(2-methoxyphenyl)-6-methylpyrimidin-5-yl]ethan-1-one	C14 H14 N2 O2 S	274.075	7.565	273.067	Invalid mass	No results	No results					4.68437e+06	4.00387e+06	4.40866e+06	5.31076e+06	4.99509e+06	4.5578e+06	652074	792908	417654	1.75169e+06	592971	680375	1.22989e+06	1.10722e+06	1.26243e+06	1.17216e+06	1.151e+06	1.03473e+06	1.75493e+06	1.90709e+06	1.50098e+06
Com_7426_neg	L-Cysteinesulfinic acid	C3 H7 N O4 S	153.009	1.329	152.002	No results	No results	Full match	Organic acids and derivatives	Carboxylic acids and derivatives	Amino acids, peptides, and analogues	L-alpha-amino acids	3.08661e+06	3.79276e+06	3.00755e+06	5.23944e+06	2.49134e+06	3.9944e+06	2.91666e+06	2.43285e+06	2.53591e+06	2.33967e+06	2.20193e+06	3.86467e+06	3.17406e+06	3.1074e+06	3.2341e+06	2.93619e+06	2.97154e+06	3.20772e+06	2.77888e+06	2.9111e+06	3.03129e+06
Com_7588_neg	8-Hydroxyguanosine	C10 H13 N5 O6	299.088	6.702	298.081	No results	No results	Full match	Nucleosides, nucleotides, and analogues	Purine nucleosides	Not available	Purine nucleosides	1.72328e+06	2.20582e+06	2.15204e+06	1.62214e+06	1.8681e+06	1.62371e+06	1.95541e+06	2.35793e+06	2.5716e+06	2.03011e+06	4.49344e+06	2.53562e+06	2.57778e+06	3.08124e+06	2.66095e+06	3.25887e+06	2.67763e+06	3.02125e+06	2.06261e+06	2.35992e+06	2.17875e+06
Com_7596_neg	(±)9-HpODE	C18 H32 O4	624.459	8.049	623.452	Invalid mass	No results	No results					314823	4.18612e+06	1.91409e+06	2.59624e+06	1.32547e+06	2.94615e+06	606771	4.55228e+06	2.6861e+06	1.54024e+06	2.18018e+06	2.61628e+06	925949	589521	1.02517e+06	829767	752829	615084	2.2483e+06	2.65706e+06	1.85701e+06
Com_7756_neg	3'-Dephosphocoenzyme A	C21 H35 N7 O13 P2 S	687.149	4.945	686.141	Full match	No results	Full match	Nucleosides, nucleotides, and analogues	Purine nucleotides	Purine ribonucleotides	Purine ribonucleoside diphosphates	4.71898e+06	2.07991e+06	2.89423e+06	3.34015e+06	3.54143e+06	2.49377e+06	265389	285643	285611	251891	366033	214062	374236	401127	355729	321452	339323	384494	1.04178e+06	956937	1.09778e+06
Com_7795_neg	Ofloxacin impurity E	C17 H18 F N3 O4	347.133	4.684	346.125	Invalid mass	No results	No results	Organoheterocyclic compounds	Quinolines and derivatives	Quinoline carboxylic acids	Quinoline carboxylic acids	3.37166e+06	4.48806e+06	1.64131e+06	1.85317e+06	2.30288e+06	2.57771e+06	1.41616e+06	2.11582e+06	1.58798e+06	1.69805e+06	884027	1.49738e+06	387047	737302	556708	404158	481393	436875	1.59988e+06	1.90714e+06	1.75715e+06
Com_8120_neg	(+/-)9(10)-EpOME	C18 H32 O3	296.235	11.974	295.228	Full match	No results	Full match	Lipids and lipid-like molecules	Fatty Acyls	Fatty acids and conjugates	Medium-chain fatty acids	2.204e+06	2.08255e+06	2.01896e+06	2.05957e+06	1.68249e+06	1.74262e+06	1.87364e+06	2.17106e+06	2.46995e+06	1.93628e+06	741959	2.16712e+06	2.95327e+06	2.47621e+06	4.30147e+06	2.04656e+06	2.0846e+06	2.18987e+06	2.16874e+06	1.66656e+06	2.08841e+06
Com_8131_neg	Malonic acid	C3 H4 O4	104.011	1.645	103.004	No results	No results	Full match	Organic acids and derivatives	Carboxylic acids and derivatives	Dicarboxylic acids and derivatives	Dicarboxylic acids and derivatives	1.23327e+06	1.87581e+06	1.26892e+06	1.42532e+06	1.25396e+06	1.40315e+06	3.67142e+06	3.7331e+06	3.18631e+06	2.77948e+06	3.15331e+06	3.86054e+06	3.87152e+06	4.02343e+06	4.28296e+06	3.52552e+06	3.49647e+06	3.88461e+06	2.71143e+06	2.97258e+06	3.10492e+06
Com_8147_neg	Trehalose	C12 H22 O11	342.117	5.303	341.109	No results	No results	Full match	Organic oxygen compounds	Organooxygen compounds	Carbohydrates and carbohydrate conjugates	O-glycosyl compounds	3.0062e+06	2.88349e+06	2.80262e+06	2.9023e+06	2.40453e+06	2.57324e+06	3.10872e+06	3.803e+06	3.17812e+06	3.06928e+06	3.00588e+06	3.86058e+06	3.2602e+06	3.55795e+06	3.2111e+06	3.40931e+06	3.35633e+06	3.20524e+06	3.14319e+06	3.13368e+06	2.99132e+06
Com_8321_neg	Uridine 5'-Diphospho-N-Acetylgalactosamine	C17 H27 N3 O17 P2	607.079	6.662	606.072	No results	No results	Full match	Nucleosides, nucleotides, and analogues	Pyrimidine nucleotides	Pyrimidine nucleotide sugars	Pyrimidine nucleotide sugars	2.90573e+06	3.65229e+06	4.1724e+06	3.85434e+06	3.45788e+06	4.18109e+06	2.07506e+06	2.10688e+06	1.82834e+06	2.79784e+06	1.89774e+06	2.22344e+06	1.76293e+06	2.09565e+06	1.35831e+06	2.46154e+06	2.4076e+06	1.56417e+06	1.45119e+06	2.09356e+06	2.20689e+06
Com_8503_neg	Thromoboxane B1	C20 H36 O6	372.248	4.839	371.241	Invalid mass	No results	No results	Lipids and lipid-like molecules	Fatty Acyls	Eicosanoids	Thromboxanes	3.72293e+06	3.7348e+06	2.2391e+06	2.87883e+06	1.71741e+06	2.32087e+06	3.04637e+06	2.97376e+06	3.66157e+06	2.80469e+06	2.72524e+06	1.91605e+06	1.41913e+06	1.09557e+06	1.67863e+06	953609	1.24401e+06	1.03193e+06	2.92564e+06	2.38728e+06	2.11154e+06
Com_8562_neg	10-Undecenoic acid	C11 H20 O2	184.146	7.209	183.139	No results	No results	Full match	Lipids and lipid-like molecules	Fatty Acyls	Fatty acids and conjugates	Medium-chain fatty acids	3.83569e+06	2.18106e+06	1.89128e+06	2.59834e+06	1.70816e+06	1.53367e+06	2.6343e+06	2.66437e+06	1.83158e+06	1.77066e+06	1.49344e+06	2.00332e+06	553172	570775	580325	559286	509559	579436	2.53892e+06	2.75436e+06	3.06976e+06
Com_8660_neg	N-acetyl-D-glucosamine	C8 H15 N O6	221.09	1.386	220.083	No results	No results	Full match	Organic oxygen compounds	Organooxygen compounds	Carbohydrates and carbohydrate conjugates	Acylaminosugars	2.80767e+06	1.9277e+06	1.86706e+06	1.86986e+06	919148	1.36264e+06	3.15342e+06	2.6592e+06	2.6728e+06	2.19262e+06	789950	3.36761e+06	3.48766e+06	2.50141e+06	2.84674e+06	2.34759e+06	2.34027e+06	2.44616e+06	2.57147e+06	2.89206e+06	2.43493e+06
Com_8708_neg	Taurocholic acid	C26 H45 N O7 S	515.294	5.444	514.286	No results	No results	Full match	Lipids and lipid-like molecules	Steroids and steroid derivatives	Bile acids, alcohols and derivatives	Trihydroxy bile acids, alcohols and derivatives	998167	528014	343606	810138	382942	700576	1.92986e+06	2.25572e+06	3.4714e+06	1.33173e+06	1.80547e+06	1.50423e+06	2.58948e+06	1.93597e+06	2.67901e+06	2.05118e+06	3.34442e+06	2.1357e+06	1.08107e+06	1.69807e+06	1.79697e+06
Com_8795_neg	2'-Deoxyinosine	C10 H12 N4 O4	206.08	3.852	205.072	Invalid mass	No results	No results	Nucleosides, nucleotides, and analogues	Purine nucleosides	Purine 2'-deoxyribonucleosides	Purine 2'-deoxyribonucleosides	1.50147e+06	1.56897e+06	1.32948e+06	923438	1.51621e+06	1.40883e+06	1.59298e+06	2.10299e+06	1.72991e+06	1.67278e+06	1.90857e+06	1.91303e+06	2.48298e+06	3.10986e+06	3.08725e+06	2.38462e+06	3.24427e+06	3.54786e+06	1.83365e+06	1.91927e+06	1.92331e+06
Com_9055_neg	Cyclohexaneacetic acid	C8 H14 O2	142.099	5.479	141.092	No results	No results	Full match	Organic acids and derivatives	Carboxylic acids and derivatives	Carboxylic acids	Carboxylic acids	567905	673601	717548	577638	598841	574141	2.28115e+06	2.5382e+06	2.03346e+06	2.15709e+06	2.82498e+06	3.02194e+06	2.66142e+06	3.04536e+06	2.73487e+06	2.95054e+06	3.32787e+06	3.2668e+06	2.11496e+06	2.095e+06	1.95772e+06
Com_9116_neg	1-(4-methylphenyl)-3-(2-pyridylthio)pyrrolidine-2,5-dione	C16 H14 N2 O2 S	299.076	3.493	298.069	Invalid mass	No results	No results					220229	167278	183350	146657	150371	163145	969143	1.72969e+06	1.21389e+06	903173	1.4086e+06	1.00161e+06	1.29393e+06	3.08762e+06	1.94944e+06	1.82503e+06	2.92683e+06	2.8734e+06	1.0447e+06	1.24103e+06	1.14532e+06
Com_9298_neg	LPC 16:1	C24 H48 N O7 P	539.321	8.635	538.314	No results	Invalid mass	No results	Lipids and lipid-like molecules	Glycerophospholipids	Glycerophosphocholines	Phosphocholines	1.0461e+06	1.02645e+06	1.06497e+06	1.07814e+06	1.04639e+06	1.02458e+06	771836	802044	811205	979041	757424	886954	1.17217e+06	1.86268e+06	976295	1.56873e+06	1.80471e+06	3.08648e+06	945863	936438	981087
Com_9322_neg	Thymine	C5 H6 N2 O2	126.043	1.254	125.036	No results	No results	Full match	Organoheterocyclic compounds	Diazines	Pyrimidines and pyrimidine derivatives	Hydroxypyrimidines	466079	475597	421105	655996	380756	697362	1.49638e+06	1.35286e+06	1.27461e+06	1.28548e+06	1.54038e+06	1.1687e+06	2.11388e+06	2.06548e+06	2.13932e+06	2.14524e+06	3.14849e+06	2.28777e+06	1.50829e+06	1.15864e+06	1.39654e+06
Com_9496_neg	Phosphopyruvic acid	C3 H5 O6 P	167.983	1.518	334.959	No results	No results	Full match	Organic acids and derivatives	Organic phosphoric acids and derivatives	Phosphate esters	Phosphate esters	2.59185e+06	2.51326e+06	2.64985e+06	2.99178e+06	1.61088e+06	2.57737e+06	1.07769e+06	1.00443e+06	907976	777218	2.14666e+06	1.13235e+06	1.01978e+06	678920	987181	1.23461e+06	1.23129e+06	513522	2.29656e+06	1.57465e+06	1.97457e+06
Com_9648_neg	CUMYL-PICA N-pentanoic acid metabolite	C23 H26 N2 O3	378.19	5.029	377.183	Invalid mass	No results	No results	Organoheterocyclic compounds	Indoles and derivatives	Indolyl carboxylic acids and derivatives	Indolyl carboxylic acids and derivatives	2.84401e+06	2.55816e+06	2.21509e+06	2.1342e+06	2.16819e+06	2.45804e+06	1.60298e+06	1.87436e+06	1.6384e+06	1.38354e+06	1.48081e+06	935190	560050	693401	888876	490263	514413	447664	1.61482e+06	1.69681e+06	1.55456e+06
Com_9651_neg	Ureidosuccinic acid	C5 H8 N2 O5	176.043	1.448	175.036	No results	No results	Full match	Organic acids and derivatives	Carboxylic acids and derivatives	Amino acids, peptides, and analogues	Aspartic acid and derivatives	378976	1.28892e+06	348427	645192	837175	297604	2.49728e+06	1.88069e+06	1.84387e+06	1.59932e+06	1.66307e+06	1.91766e+06	2.7996e+06	1.91846e+06	2.04524e+06	1.44661e+06	2.89629e+06	2.73196e+06	1.98687e+06	1.22725e+06	1.65017e+06
Com_9713_neg	2-Deoxyuridine	C9 H12 N2 O5	228.075	2.903	273.073	No results	No results	Full match	Nucleosides, nucleotides, and analogues	Pyrimidine nucleosides	Pyrimidine 2'-deoxyribonucleosides	Pyrimidine 2'-deoxyribonucleosides	2.15996e+06	2.43335e+06	1.89045e+06	1.96363e+06	984478	666801	2.35539e+06	2.39213e+06	2.35305e+06	1.8336e+06	1.99991e+06	1.98308e+06	2.29453e+06	2.09405e+06	2.78877e+06	1.83302e+06	1.82784e+06	1.86153e+06	2.15233e+06	2.12609e+06	2.02874e+06
Com_9791_neg	4-Acetamidobutyric Acid	C6 H11 N O3	145.074	5.669	335.147	No results	No results	Full match	Organic acids and derivatives	Carboxylic acids and derivatives	Amino acids, peptides, and analogues	Gamma amino acids and derivatives	626128	1.07623e+06	517442	601862	540046	560804	1.71666e+06	2.52695e+06	1.75385e+06	1.81924e+06	1.15644e+06	1.1151e+06	607620	627988	672541	658801	609696	563627	980295	1.4248e+06	1.05807e+06
Com_9827_neg	(+/-)13-HODE	C18 H32 O3	296.235	11.568	295.228	Full match	No results	Full match	Lipids and lipid-like molecules	Fatty Acyls	Lineolic acids and derivatives	Lineolic acids and derivatives	2.66931e+06	1.82377e+06	1.99361e+06	2.5644e+06	1.77227e+06	1.92126e+06	2.23798e+06	2.35139e+06	2.55431e+06	2.25891e+06	2.27666e+06	1.99671e+06	2.46148e+06	2.4333e+06	2.70305e+06	2.14627e+06	2.46975e+06	2.11572e+06	2.29893e+06	2.36444e+06	2.52785e+06
Com_9893_neg	16-Hydroxyhexadecanoic acid	C16 H32 O3	254.225	9.681	253.217	Invalid mass	No results	No match	Lipids and lipid-like molecules	Fatty Acyls	Fatty acids and conjugates	Long-chain fatty acids	873904	677715	785315	716123	516370	730939	931984	958493	893119	1.30085e+06	821110	868054	2.12442e+06	2.07004e+06	2.47968e+06	2.39787e+06	2.70514e+06	1.74863e+06	1.37243e+06	1.57147e+06	1.38984e+06
Com_10099_neg	4-(9H-fluoren-9-yl)pyridine	C18 H13 N	243.103	8.818	242.095	Invalid mass	No results	No results					500069	697142	795800	1.19727e+06	801669	894362	1.28374e+06	844697	1.20146e+06	1.84684e+06	1.15475e+06	1.1061e+06	1.6405e+06	1.35163e+06	1.67352e+06	2.7262e+06	1.59522e+06	1.67649e+06	1.24567e+06	1.01569e+06	781243
Com_10127_neg	Lysopc 16:1	C24 H48 N O7 P	493.315	9.306	492.308	No results	No results	Full match	Lipids and lipid-like molecules	Glycerophospholipids	Glycerophosphocholines	Phosphocholines	416879	384181	411155	451746	476134	439962	396423	351754	647558	505717	373789	425720	1.47873e+06	1.78138e+06	1.59543e+06	1.3771e+06	1.4756e+06	2.47278e+06	1.01628e+06	683505	785987
Com_10159_neg	XMP	C10 H13 N4 O9 P	364.044	5.408	363.036	No results	No results	Full match	Nucleosides, nucleotides, and analogues	Purine nucleotides	Purine ribonucleotides	Purine ribonucleoside monophosphates	1.97216e+06	2.14453e+06	2.53182e+06	2.26806e+06	1.30545e+06	1.51849e+06	666449	1.56842e+06	857315	1.25433e+06	913417	977315	302231	304563	306909	262894	273176	289515	1.27447e+06	1.41603e+06	1.59076e+06
Com_10444_neg	Lysopc 17:0	C25 H52 N O7 P	509.347	10.132	508.34	No results	No results	Full match	Lipids and lipid-like molecules	Glycerophospholipids	Glycerophosphocholines	1-acyl-sn-glycero-3-phosphocholines	1.59424e+06	1.12762e+06	1.35191e+06	1.00568e+06	1.35996e+06	1.97155e+06	589308	197502	883120	892674	223298	918623	1.11225e+06	1.32761e+06	708701	1.51642e+06	375741	944856	2.17043e+06	2.04005e+06	1.84852e+06
Com_10461_neg	Prostaglandin D2	C20 H32 O5	388.195	4.332	387.188	Invalid mass	No results	No results	Lipids and lipid-like molecules	Fatty Acyls	Eicosanoids	Prostaglandins and related compounds	1.51812e+06	1.30088e+06	1.09832e+06	1.51342e+06	569564	1.17953e+06	2.11125e+06	1.94005e+06	1.75782e+06	1.18228e+06	1.42668e+06	1.52451e+06	1.66766e+06	1.36656e+06	2.27225e+06	1.20155e+06	1.21367e+06	1.0974e+06	1.75041e+06	1.60501e+06	1.64384e+06
Com_10888_neg	Dl-3-Hydroxynorvaline	C5 H11 N O3	133.074	2.305	132.067	No results	No results	Full match	Organic acids and derivatives	Carboxylic acids and derivatives	Amino acids, peptides, and analogues	Alpha amino acids	104297	102709	90462.4	97957.6	80855.4	90574.8	1.24152e+06	1.21343e+06	1.28383e+06	1.11326e+06	1.11073e+06	786340	2.07347e+06	1.30464e+06	1.20285e+06	1.35185e+06	1.39041e+06	1.05843e+06	747481	835092	841600
Com_10896_neg	15-OxoEDE	C20 H34 O3	368.271	9.79	367.264	Invalid mass	No results	No results	Lipids and lipid-like molecules	Fatty Acyls	Fatty acids and conjugates	Long-chain fatty acids	1.71553e+06	1.79764e+06	1.88906e+06	1.83815e+06	1.85203e+06	1.86432e+06	1.63992e+06	1.6222e+06	1.78058e+06	1.87001e+06	1.52281e+06	1.33187e+06	1.71673e+06	1.77106e+06	1.59357e+06	1.78531e+06	1.49033e+06	1.63183e+06	1.91395e+06	1.6271e+06	1.49971e+06
Com_10937_neg	5'-O-Methylthymidine	C11 H16 N2 O5	256.104	3.993	255.096	No results	Invalid mass	No results	Nucleosides, nucleotides, and analogues	Pyrimidine nucleosides	Pyrimidine 2'-deoxyribonucleosides	Pyrimidine 2'-deoxyribonucleosides	402240	529637	386612	436724	143240	395201	1.50001e+06	1.4073e+06	1.45509e+06	1.26679e+06	1.09622e+06	1.321e+06	1.91628e+06	1.24611e+06	1.9963e+06	1.32423e+06	1.28184e+06	1.35033e+06	1.0316e+06	995698	1.02654e+06
[truncated: 80 more rows]

## Sheet: Table S2
Table S2 R2X, R2Y and Q2 of multivariable analysis by OPLS-DA.
group	R2X	R2Y	Q2
pH 4.0 vs pH 6.0	0.757	0.994	0.982
pH 6.0 vs pH 8.0	0.739	0.992	0.978
pH 4.0 vs pH 8.0	0.853	0.998	0.993

## Sheet: Table S3
Table S3 Significantly different substances screened for pH 4.0 vs pH 6.0
Differential substance pH 4.0-pH 6.0	pH 4.0-Mean	pH 6.0-Mean	Which-Max	FC	p value	VIP
[truncated: 318 more rows]

## Sheet: Table S4
Table S4 Significantly different substances screened for pH 6.0 vs pH 8.0
[truncated: 172 more rows]

[truncated: 2 more sheets: Table S5, Table S6]
